# Supplementary material for: Community science designed ribosomes with beneficial phenotypes
Source: Nat Commun. 2023 Feb 21;14:961. doi: 10.1038/s41467-023-35827-3 (PMC9944925; doi:10.1038/s41467-023-35827-3)
Supplement: Supplementary file 3 — Source Data [file 41467_2023_35827_MOESM3_ESM.xlsx]

## Sheet: rRNA designs and iSAT mean_SD
						Design parameters																					Relative max sfGFP expression in iSAT
								PolyN_stretches					Base pair flips (WC: watson-crick; non-WC: non watson-crick)										GC content (%)	Nucleotides changed which are conserved	Nucleotides changed which contact rProteins	Secondary structure energetics	Optimal condition		Low magnesium and optimal temperature (3.75 mM Mg2+ and 37 ˚C)		Low magnesium and low temperature (3.75 mM Mg2+ and 30 ˚C)		0.33 M Urea		9.7% (v/v) ACN		12.5% (v/v) ACN		3.3% (v/v) DMSO		6.7% (v/v) DMSO		3.3% (v/v) EtOH		6.7% (v/v) EtOH		6.7% (v/v) MeOH		9.7% (v/v) MeOH
Round	rRNA puzzle	Submission_ID	Player	RNA Sequence	Design_ID	Number of mutations	Mutations	Total	≥ 4A	≥ 5C	≥ 5G	≥ 3U	All Flips (e.g., CG <=> GC)	WC_to_WC	WC_to_nonWC	nonWC_to_WC	CG_to_UG	UG_to_CG	CG_to_UA	AU_to_CG	UG_to_AU	AU_to_UG				∆G(target)-∆G(MFE)	Mean	Standard deviation	Mean	Standard deviation	Mean	Standard deviation	Mean	Standard deviation	Mean	Standard deviation	Mean	Standard deviation	Mean	Standard deviation	Mean	Standard deviation	Mean	Standard deviation	Mean	Standard deviation	Mean	Standard deviation	Mean
R0	16S			AAAUUGAAGAGUUUGAUCAUGGCUCAGAUUGAACGCUGGCGGCAGGCCUAACACAUGCAAGUCGAACGGUAACAGGAAGAAGCUUGCUUCUUUGCUGACGAGUGGCGGACGGGUGAGUAAUGUCUGGGAAACUGCCUGAUGGAGGGGGAUAACUACUGGAAACGGUAGCUAAUACCGCAUAACGUCGCAAGACCAAAGAGGGGGACCUUCGGGCCUCUUGCCAUCGGAUGUGCCCAGAUGGGAUUAGCUAGUAGGUGGGGUAACGGCUCACCUAGGCGACGAUCCCUAGCUGGUCUGAGAGGAUGACCAGCCACACUGGAACUGAGACACGGUCCAGACUCCUACGGGAGGCAGCAGUGGGGAAUAUUGCACAAUGGGCGCAAGCCUGAUGCAGCCAUG…	Wild type			16	2	1	4	9	0	0	0	0	0	0	0	0	0	0	0.544099	0	0	69.52	1.00958	0.0751829	0.413854	0.0403755	0.330833	0.0293181	0.496401	0.0391493	0.824963	0.0880887	0.762996	0.101395	0.608011	0.027913	0.143952	0.0231098	0.832697	0.0441408	0.645171	0.0639974	0.808323	0.143865	0.675274
R0	16S	9368613	Eli Fisker	AAAUUGAAGAGUUUGAUCAUGGCUCAGAUUGAACGCUGGCGGCAGGCCUAACACAUGCAAGUCGAACGGUAACAGGAAGAAGCUUGCUUCUUUGCUGACGAGUGGCGGACGGGUGAGUAAUGUCUGGGAAACUGCCUGAUGGAGGGGGAUAACUACUGGAAACGGUAGCUAAUACCGCAUAACGUCGCAAGACCAAAGAGGGGGACCUUCGGGCCUCUUGCCAUCGGAUGUGCCCAGAUGGGAUUAGCUAGUAGGUGGGGUAACGGCUCACCUAGGCGACGAUCCCUAGCUGGUCUGAGAGGAUGACCAGCCACACUGGAACUGAGACACGGUCCAGACUCCUACGGGAGGCAGCAGUGGGGAAUAUUGCACAAUGGGCGCAAGCCUGAUGCAGCCAUG…	CS-01	2	G669U C737A	14	2	0	3	9	0	1	0	0	0	0	1	0	0	0	0.542802	0	0	69.02	0.954288	0.0146328	0.247596	0.0168096
R0	16S	9367984	Astromon	AAAUUGAAGAGUUUGAUCAUGGCUCAGAUUGAACGCUGGCGGCAGGCUUAACACAUGCAAGUCGAACGGUAACAGGAUGUAGCUUGCUACUUUGCUGACGAGUGGCGGACGGGUGAGUAAUGUCUGGGAAACUGCCUGAUGGAGGGGGAUAACUACUGGAAACGGUAGCUAAUACCGCAUAACGUCGCAAGACCAAAGAGGGGGACCUUCGGGCCUCUUGCCAUCGGAUGUGCCCAGAUGGGAUUAGCUAGUAGGUGGGGUAACGGCUCACCUAGGCGACGAUCCCUAGCUGGUCUGAGAGGAUGACCAGCCACACUGGAACUGAGACACGGUCCAGACUCCUACGGGAGGCAGCAGUGGGGAAUAUUGCACAAUGGGCGCAAGCCUGAUGCAGCCAUG…	CS-02	13	C48U A78U A80U U89A G484A U641A G670A G722A C736U G852A G1006U C1011U U1189C	14	2	0	3	9	1	1	0	1	0	0	1	0	1	0	0.539559	0	0	62.36	0.809349	0.0127587	0.294082	0.0484031
R0	16S	9354097	Omei	AAAUUGAAGAGUUUGAUCAUGGCUCAGAUUGAACGCUGGCGGCAGGCCUAACACAUGCAAGUCGAACGGUAACAGGAAAAAGCUUGCUUCUUUGCUGACGAGUGGCGGACGGGUGAGUAAUGUCUGGGAAACUGCCUGAUGGAGGGGGAUAACUACUGGAAACGGUAGCUAAUACCGCAUAACGUCGCAAGACCAAAGAGGGGGACCUUCGGGCCUCUCGCCAUCGGAUGUGCCCAGAUGGGAUUAGCUAGUAGGUGGGGUAACGGCUCACCUAGGCGACGAUCCCUAGCUGUUCUGAGAGGAUGACCAGCCACACUGGAACUGAGACACGGUCCAGACUCCUACGGGAGGCAGCAGUGGGGAAUAUUGCACAAUGGGCGCAAGCCUGAUGCAGCCAUG…	CS-03	21	G79A U219C G293U G423U U479A U480G G669U G690A C719U G722A C737A A784G U798C C1001U G1018A G1039A U1076C A1081G U1115C G1127A U1189C	15	3	0	3	9	0	3	0	2	0	2	1	2	0	0	0.541505	0	2	49.56	0.895895	0.0278657	0.358689	0.0196155
R0	16S	9371323	Gerry Smith	AAAUUGAAGAGUUUGAUCAUGGCUCAGAUUGAACGCUGGCGGCAUGCCUAACACAUGCAAGUCGAACGGUAACAGGAAGAAGCUCGCUUAUUAGCUGACGAGUGGCGGACGGGUGAGUAAUGUCUGGGAAACUGCCUGAUGGAGGGGGAUAACUACUGGAAACGGUAGCUAAUACCGCAUAACGUCGCAAGACCAAAGAGUGGGACCUUCGAGCCACUUGCCAUCGGAUGUGCCCAGAUGGGAUUAGCUAGUAGGUGGGGUAACGGCUCACCUAGGCGACGAUCCCUAGCUGGUCUGAGAGGAUGAUCAGCCACACUGGAACUGAGACACGGUCCAGACUCCUACGGGAGGCAGCAGUGGGGAAUAUUGGACAAUGGGCGCAAGCCUGAUCCAGCAAUG…	CS-04	55	G45U U85C C90A U93A G201U G212A U216A C307U C370G G391C C396A U407A A408G U434C A435U C440A G454A U480G G497U C586U U641A G667A G670A A673G G690A C719U G722A G733A C736U C739U G755A G776U U828A U837A G849U G869A U870A U986A U989C A1000U G1006U U1008A C1011U G1018A A1036G U1040A U1115C G1134A G1138A C1140U U1189C A1216G A1219U G1290A G1297U	13	3	0	2	8	4	8	0	4	0	1	6	2	3	0	0.531128	0	3	58.51	0.173286	0.00538317	0.11347	0.011008
R0	16S	9377025	jandersonlee	AAAUUGAAGAGUUUGAUCAUGGCUCAGAUUGAACGCUGGCGGCAGGCCUAACACAUGCAAGUCGAACGGUAACAGGAAGAAGCUUGCUUCUUUGCUGACGAGUGGCGGACGGGUGAGUAAUGUCUGGGAAACUGCCUGAUGGAGGGGGAUAACUACUGGAAACGGUAGCUAAUACCGCAUAACGUCGCAAGACCAAAGAGGGGGACUUUCGGGCCUCUUGCCAUCGGAUGUGCCCAGAUGGGAUUAGCUAGUAGGUGGGGUAACGGCUCACCUAGGCGACGAUCCCUAGCUGGUCUGAGAGGAUGACCAGCCACACUGGAACUGAGACACGGUCCAGACUCCUACGGGAGGCAGCAGUGGGGAAUAUUGCACAAUGGGCGCAAGCCUGAUGCAGCCAUG…	CS-05	17	C207U C418U G425A U480G G670A C719U C736U U986A U989C A1000U C1011U G1018A U1040A U1115C U1189C A1216G A1219U	15	2	0	3	10	2	3	1	1	1	1	2	1	0	0	0.542153	0	1	61.46	0.794452	0.0666242	0.205405	0.0173581
R0	16S	9368096	DigitalEmbrace	AAAUUGAAGAGUUUGAUCAUGGCUCAGAUUGAACGCUGGCGGCAGGCCUAACACAUGCAAGUCAAACGGUAACAGGAAGAAGCUUGCUUCUUUGCUGACGAGUGGCGGACCGGUGAGUAAUGUCUGGGAAACUGCCUGAUGGAGGGGGAUAACUACUGGAAACGGUAGCUAAUACCGCAUAACGUCGCAAGACCAAAGAGGGGGACCUUCGGGCCUCUUGCCAUCGGAUGUGCCCAGAUGGGAUUAGCUAGUAGGUGGGGUAACGGCUCACCUAGGCGACGAUCCCUAGCUGGUCUGAGAGGAUGACCAGCCACCCUGGAACUGAGACACGGUCCAGACUCCUACGGGAGGCAGCAGUGGGGAAUAUAGCACAAUGGGCGCAAGCCUGAUGCAGCCAUG…	CS-06	11	G64A G111C A315C U368A C719A G844U G890U U1052C C1109U U1199C C1402G	17	2	1	4	10	0	0	0	2	0	2	0	0	0	0	0.542802	10	1	53.34	0.155346	0.00135755	0.0773294	0.00406168
R0	16S	9355852	Jieux	AAAUUGAAGAGUUUGAUCAUGGCUCAGAUUGAACGCUGGCGGCAGGCCUAACACAUGCAAGUCGAACGGUAACAGGAAGAAGCUUGCUUCUUUGCUGACGAGUGGCGGACGGGUGAGUAAUGUCUGGGAAACUGCCUGAUGGAGGGGGAUAACUACUGGAAACGGUAGCUAAUACCGCAUAACGUCGCAAGACCAAAGAGGGGGACCUUCGGGCCUCUUGCCAUCGGAUGUGCCCAGAUGGGAUUAGCUAGUAGGUGGGGUAACGGCUCACCUAGGCGACGAUCCCUAGCUGGUCUGAGAGGAUGACCAGCCACACUGGAACUGAGACACGGUCCAGACUCCUACGGGAGGCAGCAGUGGGGAAUAUUGCACAAUGGGCGCAAGCCUGAUGCAGCCAUG…	CS-07	4	U409C U420G C422A U427C	16	2	1	4	9	0	0	0	2	0	2	0	0	0	0	0.545396	3	0	64.16	0.821168	0.0235275	0.286462	0.0262831
R0	16S	9350532	jandersonlee	AAAUUGAAGAGUUUGAUCAUGGCUCAGAUUGAACGCUGGCGGCAGGCCUAACACAUGCAAGUCGAACGGUAACAGGAAGGAGUUUGCUCAAUAGCUGACGAGUGGCGAACGGGUGAGUAAUGUCUGGGAAACUGCCUGAUGGAGGGGGAUAACUACUGGAAACGGUAGCUAAUACCGCAUAACGUCGCAAGACCAAAGAGGGGGACCUUCGAGCCUCUCGCCAUCGGAUGUGCCCAGAUGGGAUUAGCUAGUAGGUGGGGUAACGGCUCACCUAGGCGACGAUCCCUAGCUGUUCUGAGAGGAUGACCAGUCACACUGGAACUGAGACACGGUCCAGACUCCUACGGGAGGCAGCAGUGGGGAAUAUUGGACAAUGGGCGCAAGCCUGAUCCAGCCAUG…	CS-08	55	A80G C83U U89C C90A U91A U93A G108A G212A U219C G293U C311U C370G G391C C418U G423U G425A C440A G449A U480G G497U C514U U594C G616A C624U U641A G667A C719U G722A C739U C758G G776U U828A U834C U986A G987A G988C A1000U G1006C U1008A C1011U G1018A A1022U U1040A U1115C U1121C U1123A C1140U A1150U A1152G U1189C C1217G C1218U A1219U G1297U U1298A	13	2	0	3	8	4	6	3	4	3	4	4	2	0	0	0.533722	0	4	56.6	0.249392	0.00790381	0.0824313	0.00808156
R0	23S			GGUUAAGCGACUAAGCGUACACGGUGGAUGCCCUGGCAGUCAGAGGCGAUGAAGGACGUGCUAAUCUGCGAUAAGCGUCGGUAAGGUGAUAUGAACCGUUAUAACCGGCGAUUUCCGAAUGGGGAAACCCAGUGUGUUUCGACACACUAUCAUUAACUGAAUCCAUAGGUUAAUGAGGCGAACCGGGGGAACUGAAACAUCUAAGUACCCCGAGGAAAAGAAAUCAACCGAGAUUCCCCCAGUAGCGGCGAGCGAACGGGGAGCAGCCCAGAGCCUGAAUCAGUGUGUGUGUUAGUGGAAGCGUCUGGAAAGGCGCGCGAUACAGGGUGACAGCCCCGUACACAAAAAUGCACAUGCUGUGAGCUCGAUGAGUAGGGCGGGACACGUGGUAUCCUGUCU…	Wild type	0		37	11	1	7	18	0	0	0	0	0	0	0	0	0	0	0.534091	0	0	94.92	1.00958	0.0751829	0.413854	0.0403755	0.330833	0.0293181	0.496401	0.0391493	0.824963	0.0880887	0.762996	0.101395	0.608011	0.027913	0.143952	0.0231098	0.832697	0.0441408	0.645171	0.0639974	0.808323	0.143865	0.675274
R0	23S	9367747	Eli Fisker	GGUUAAGCGACUAAGCGUACACGGUGGAUGCCCUGGCAGUCAGAGGCGAUGAAGGACGUGCUAAUCUGCGAUAAGCGUCGGUAAGGUGAUAUGAACCGUUAUAACCGGCGAUUUCCGAAUGGGGAAACCCAGUGUGUUUCGACACACUAUCAUUAACUGAAUCCAUAGGUUAAUGAGGCGAACCGGGGGAACUGAAACAUCUAAGUACCCCGAGGAAAAGAAAUCAACCGAGAUUCCCUCAGUAGCGGCGAGCGAACGGGGAGCAGCCCAGAGCCUGAAUCAGUGUGUGUGUUAGUGGAAGCGUCUGGAAAGGCGCGCGAUACAGGGUGACAGCCCCGUACACAAAAAUGCACAUGCUGUGAGCUCGAUGAGUAGGGCGGGACACGUGGUAUCCUGUCU…	CS-09	1	C239U	36	11	0	7	18	0	0	1	0	1	0	0	0	0	0	0.533747	0	0	92.68	0.967693	0.0289362	0.325823	0.016936
R0	23S	9360042	Gerry Smith	GGUUAAGCGACUAAGCGUACACGGUGGAUGCCCUGGCAGUCAGAGGCGAUGAAGGACGUGCUAAUCUGCGAUAAGCGUCGGUAAGGUGAUAUGAACCGUUAUAACCGGCGAUUUCCGAAUGGGGAAACCCAGUGUGUUUCGAGACACUAUCAUUAACUGAAUCCAUAGGUUAAUGAGGCGAACCGGGGGAACUGAAACAUCUAAGUACCCCGAGGAAAAGAAAUCAACCGAGAUUCCCCCAGUAGCGGCGAGCGAACGGGGACCAGCCCAGAGCCUGAAUCAGUGUGUGUGUUAGUGGAAGCGUCUGGAAAGGCGCGCGAUACAGAGUGACAGCCUCGUACACAAAAAUGCACAUGCUGUGAGCUCGAUGAGUAGGGCGGGACACGUGGUAUCCUGUCU…	CS-10	32	C143G G263C G326A C336U C544A G774C G805U U884C U1065C U1119C U1209A G1332A U1683C A1705G G1710C C1748G U1751C C1887A U1956A G1989A U2130A U2137C C2164U U2181G G2294C C2338G G2413A G2543A U2769C G2812A U2866G C2888U	34	11	1	6	16	2	3	0	5	0	3	2	1	2	0	0.533402	0	0	72.69	0.415438	0.0149198	0.00181871	0.000144865
R0	23S	9345212	Omei	GGUUAAGCGACUAAGCGUACACGGUGGAUGCCCUGGCAGUCAGAGGCGAAGAAGGACGUACUAAUCUGCGAUAAGCGUCGGUAAGGUGAUAUGAACCGUUAUAACCGGCGAUUUCCGAAUGGGGAAACCCAGUGUGUUUCGACACACUAUCAUUAACUGAAUCCAUAGGUUAAUGAGGCGAACCGGGGGAACUGAAACAUCUAAGUACCCCGAGGAACAGAAAUCAACCGAGAUUCCCCCAGUAGCGGCGAGCGAACGGGGAGCAGCCCAGAGCCUGAAUCAGUGUGUGUGUUAGUGGAAGCGUCUGGAAAGGCGCGCGAUACAGGGUGACAGCCCCGUACACAAAAAUGCACAUGCUGUGAGCUCGAUGAAUAGGGCGGGACACGUGGUAUCCUGUCU…	CS-11	15	U50A G60A A218C G372A G1026U U1033A C1044A G1047C U1119C G1131A G1311U G2087U U2130A U2181G G2543A	36	10	1	7	18	0	0	0	2	0	1	0	0	1	0	0.532369	0	0	89.28	0.613527	0.0141315	0.00186531	0.000112325
R0	23S	9346605	jandersonlee	GGUUAAGCGACUAAGCGUACACGGUGGAUGCCCUGGCAGUCAGAGGCGAUGAAGGACGUGCAAAUCUACGAUAAGCGACGGUAAGGUGAUAAGAACCGUUAUAACCGUCGAUUUCCGAAUGGGAAAACCCAGUGUGUUUCAACACACUAUCAUUAACUGAAUACAUAGGUUAAUGAAGCGAACCGGGGAAACUGAAACAUCUAAGUACCCCGAGGAAAAGAAAUCAACCGAGAUUCCGCCAGUAGCGGCGAGCGAAAGCGGAGAAGCCCAGAGCCUGAAUCAGUGUGUGUGUUAGUGGAAGCGUCUGGAAAGGCGCGCGAUACAGGGUGACAGCCCCGUACACAAAAAUGCACAUGCUGUGAGCUCGAUGAAUAGGACGGGACACGAGAAAUCCUGUCU…	CS-12	72	U62A G68A U78A U92A G108U G124A G141A C163A G177A G189A C238G C257A G259C C264A G372A G377A U387A G389A U390A G406A C421U C435A G491A G524A G612A G651A U652A C680A G748A U790A G797U C840U G857A C888A G916A G938A C957A G974A U1033A G1041A C1044A C1045U G1110A C1114U U1119C G1131A U1209A G1210A U1224A G1225A G1300A G1311A A1347G U1599C C1612G G1613A G1619C C1694A G1697A G1723A A1762C C1764G G1929U …	37	13	0	5	19	3	6	0	6	0	2	4	2	4	0	0.520317	0	3	72.52	0.116885	0.00293324	0.00181288	7.65776e-05
R0	23S	9377720	Astromon	GGUUAAGCGACUAAGCGUACACGGCGGAUGCCCUGGCAGUCAGAGGCGAUGAAGGACGUGCUAAUCUGCGAUAAGCGUCGGUAAGGUGAUAGGAACCGUUAUAACCGGCGAUUUCCGAAUGGGGAAACCCAGUGUGUUUCGACACACUAUCAUUAACUGAAUCCAUAGGUUAAUGAGGCGAACCGGGGGAACUGAAACAUCUAAGUACCCCGAGGAAAAGAAAUCAACCGAGAUUCCCCCAGUAGCGGCGAGCGAAAGGGGAGCAGCCCAGAGCCUGAAUCAGUGUGUGUGUUAGUGGAAGCGUCUGGAAAGGCGCGCGAUACAGGGUGACAGCCCCGUACACAAAAAUGCACAUGCUGUGAGCUCGAUGAGUAGGGCGGGACACGUGGUAUCCUGUCU…	CS-13	43	U25C U92G C257A A522G C680G U683C A794G G797C A1014G U1033A G1041A C1044A C1045U G1110A C1114U U1119C U1148C U1209G G1210A A1276U U1294A G1311U C1349U C1376U G1382A C1606A C1607A A1679U C1694A U1758G G1797C C1822G U1855A A2070C U2131A U2441G A2461U U2489A G2543A C2575U G2775A U2796C U2866G	37	12	1	7	17	4	5	2	2	1	1	2	3	1	1	0.533058	0	2	78.98	0.767508	0.0291395	0.00210299	5.45315e-05
R0	23S	9374001	Gerry Smith	GGUUAAGCGACUAAGCGUACACGGUGGAUGCCCUGGCAGUCAGAGGCGAUGAAGGACGUGCUAAUCUGCGAUAAGCGUCGGUAAGGUGAUAUGAACCGUUAUAACCGGCGAUUUCCGAAUGGGGAAACCCAGUGUGUUUCGACACACUAUCAUUAACUGAAUCCAUAGGUUAAUGAGGCGAACCGGGGGAACUGAAACAUCUAAGUACCCCGAGGAAAAGAAAUCAACCGAGAUUCCCCCAGUAGCGGCGAGCGAACGGGGAGCAGCCCAGAGCCUGAAUCAGUGUGUGUGUUAGUGGAAGCGUCUGGAAAGGCGCGCGAUACAGGGUGACAGCCCCGUACACAAAAAUGCACAUGCUGUGAGCUCGAUGAGUAGGGCGGGACACGUGGUAUCCUGUCU…	CS-14	4	G2413A G2543A G2641U C2773A	36	11	1	6	18	0	1	0	2	0	0	1	0	2	0	0.532713	0	0	83.97	0.896716	0.0300483	0.339954	0.00567348
R0	23S	9362896	JR	GGUUAAGCGACUAAGCGUACACGGUGGAUGCCCUGGCAGUCAGAGGCGAUGAAGGACGUGCUAAUCUGCGAUAAGCGUCGGUAAGGUGAUAUGAACCGUUAUAACCGGCGAUUUCCGAAUGGGGAAACCCAGUGUGUUUCGACACACUAUCAUUAACUGAAUCCAUAGGUUAAUGAGGCGAACCGGGGGAACUGAAACAUCUAAGUACCCCGAGGAAAAGAAAUCAACCGAGAUUCCCCCAGUAGCGGCGAGCGAACGGGGAGCAGCCCAGAGCCUGAAUCAGUGUGUGUGUUAGUGGAAGCGUCUGGAAAGGCGCGCGAUACAGGGUGACAGCCCCGUACACAAAAAUGCACAUGCUGUGAGCUCGAUGAGUAGGGCGGGACACGUGGUAUCCUGUCU…	CS-15	7	A412C C435A C1314U G1341A C1605U C1694A U1855G	38	11	1	7	19	0	0	2	0	2	0	0	0	0	0	0.533058	0	1	87.93	0.933035	0.0459839	0.332248	0.0252663
R0	23S	9352812	dl2007	GGUUAAGCGACUAAGCGUACACGGUGGAUGCCCUGGCAGUCAGAGGCGAUAAAGGAAGUGCUAAUCUGCGAUAAGCGUCGGUAAGGUGAUAUGAACCGUUAUAACCGGCGAAUUCCGAAUGGGGAAACCCAGUGUGUUUCGACACACUAUCAUUAACUGAAUCCAUAGGUUAAUGACGCGAACCGGGGAAACUGAAACAUCUAAGUACCCCGAGGAAAAGAAAUCAACCGAAAUUCCCCCAGUAGCGGCGAGCGAACGGGGAGCAGCCCAGUGCCUGAAUCAGUGUGUGUGUUAGUGGAAGCGUCUGGAAAGGCGCGCGAUACAGGGUGACAGCCCCGUACACAAAAAUGCACAUGCUGUGAGCACGAUGAGUAGGGCGGGACACGUGGUAUCCUGUCU…	CS-16	35	G51A C57A U112A G177C G189A G232A A272U U365A U569A G578U A793C G1026A G1042A C1045A G1047A C1348U A1383U A1603U C1606A U1647A C1675A C1694A U1712C A1746G C1761U U1769C G1799U G1817A G1930A C1942A U1993A G2286A G2429A U2506C U2522C	37	13	1	6	17	1	1	0	4	0	3	0	1	1	0	0.52927	25	3	62.5	0.00158207	0.00065573	0.00169987	3.34714e-05
R1	16S	9706209	Omei	AAAUUGAAGAGUUUGAUCAUGGCUCAGAUUGAACGCUGGCGGCAGGCCUAACACAUGCAAGUCGAACGGUAACAGGAAGAAGCUUGCUUCUUUGCUGACGAGUGGCGGACGGGUGAGUAAUGUCUGGGAAACUGCCUGAUGGAGGGGGAUAACUACUGGAAACGGUAGCUAAUACCGCAUAACGUCGCAAGACCAAAGAGGGGGACCUUCGGGCCUCUUGCCAUCGGAUGUGCCCAGAUGGGAUUAGCUAGUAGGUGGGGUAACGGCUCACCUAGGCGACGAUCCCUAGCUGGUCUGAGAGGAUGACCAGCCACACUGGAACUGAGACACGGUCCAGACUCCUACGGGAGGCAGCAGUGGGGAAUAUUGCACAAUGGGCGCAAGCCUGAUGCAGCCAUG…	R1-01	9	A946G G947A U1052C U1083C U1116C G1139A U1199C C1234U U1235C	16	2	1	4	9	0	2	0	4	0	4	1	1	0	0	0.546044	9	0	61.82	0.0901897	0.00544394
R1	16S	9709747	Astromon	AAAUUGAAGAGUUUGAUCAUGGCUCAGAUUGAACGCUGGCGGCAGGCUUAACACAUGCAAGUCGAACGGUAACAGGAAGAAGCUUGCUUCUUUGCUGACGAGUGGCGGACGGGUGAGUAAUGUCUGGGAAACUGCCUGAUGGAGGGGGAUAACUACUGGAAACGGUAGCUAAUACCGCAUAACGUCGCAAGACCAAAGAGGGGGACCUUCGGGCCUCUUGCCAUCGGAUGUGCCCAGAUGGGAUUAGCUAGUAGGUGGGGUAACGGCUCACCUAGGCGACGAUCCCUAGCUGGUCUGAGAGGAUGACCAGCCACACUGGAACUGAGACACGGUCCAGACUCCUACGGGAGGCAGCAGUGGGGAAUAUUGCACAAUGGGCGCAAGCCUGAUGCAGCCAUG…	R1-02	6	C48U G484A G722A G852A C1011U G1453A	16	2	1	4	9	0	0	0	1	0	0	0	0	1	0	0.540208	0	0	66.09	0.951187	0.06234	0.387022	0.0409758	0.301143	0.030048	0.433198	0.0339225
R1	16S	9685449	Omei	AAAUUGAAGAGUUUGAUCCUGGCUCAGAUUGAACGCUGGCGGCAGGCCUAACACAUGCAAGUCGAACGGUAACAGGAAGAAGCUUGCUUCUUUGCUGACGAGUGGCGGACGGGUGAGUAAUGUCUGGGAAACUGCCUGAUGGAGGGGGAUAACUACUGGAAACGGUAGCUAAUACCGCAUAACGUCGCAAGACCAAAGAGGGGGACCUUCGGGCCUCUUGCCAUCGGAUGUGCCCAGAUGGGAUUAGCUAGUAGGUGGGGUAACGGCUCACCUAGGCGACGAUCCCUAGCUGGUCUGAGAGGAUGACCAGCCACACUGGAACUGAGACACGGUCCAGACUCCUACGGGAGGCAGCAGUGGGGAAUAUUGCACAAUGGGCGCAAGCCUGAUGCAGCCAUG…	R1-03	1	A19C	16	2	1	4	9	0	0	0	0	0	0	0	0	0	0	0.544747	0	0	75.85	0.219054	0.0167242
R1	16S	9725371	Eli Fisker	AAAUUGAAGAGUUUGAUCAUGGCUCAGAUUGAACGCUGGCGGCAGGCCUAACACAUGCAAGUCGAACGGUAACAGGAAGAAGCUUGCUUCUUUGCUGACGAGUGGCGGACGGGUGAGUAAUGUCUGGGAAACUGCCUGGUGGAGGGGGAUAACUACUGGAAACGGUAGCUAAUACCGCAUAACGUCGCAAGACCAAAGAGGGGGACCUUCGGGCCUCUUACCACUAGAUGUACCCAGAUGGGAUUAGCUAGUAGGUGGGGUAACGGCUCACCUAGGCGACGAUCCCUAGCUGGUCUGAGAGGAUGACCAGCCACACUGGAACUGAGACACGGUCCAGACUCCUACGGGAGGCAGCAGUGGGGAAUAUUGCACAAUGGGCGCAAGCCUGAUGCAGCCAUG…	R1-04	8	A139G G220A U224C C225U G226A G232A G669U C737A	14	2	0	3	9	0	2	1	1	1	0	1	1	1	0	0.541505	0	0	68.42	0.810787	0.0628494	0.257973	0.0607028	0.192394	0.0188931	0.255103	0.0194786
R1	16S	9631181	dl2007	AAAUUGAAGAGUUUGAUCAUGGCUCAGAUUGAACGCUGGCGGCAGGCCUAACACAUGCAAGUCGAGCGGGAACAGGAAGAAGCUUGCUUCUUUGCUGCCGAGCGGCGGACGGGUGAGUAAUGUCUGGGAAACUGCCUGAUGGAGGGGGAUAACUACUGGAAACGGUAGCUAAUACCGCAUAACGUCGCAAGACCAAAGAGGGGGACCUUCGGGCCUCUUGCCAUCGGAUGUGCCCAGAUGGGAUUAGCUAGUAGGUGGGGUAACGGCUCACCUAGGCGACGAUCCCUAGCUGGUCUGAGAGGAUGACCAGCCACACUGGAACUGAGACACGGUCCAGACUCCUACGGGAGGCAGCAGUGGGGAAUAUUGGACAAUGGGCGCAAGCCUGAUCCAGCCAUG…	R1-05	20	A66G U70G A98C U103C C370G G391C U407G A435C C758G U965A C998G C999G G1018A G1041C G1043C A1081G U1115C A1117G C1245G G1292C	16	2	1	4	9	4	3	1	1	0	1	0	3	0	1	0.549287	0	0	65.14	0.883963	0.170034	0.382305	0.0468389	0.299279	0.0238953	0.431299	0.00653953	0.583415	0.0464891	0.57466	0.0880274	0.440134	0.0729293	0.228551	0.0165267	0.556715	0.0529481	0.532266	0.0988923	0.821837	0.106493	0.637815
R1	16S	9633398	Gerry Smith	AAAUUGAAGAGUUUGAUCAUGGCUCAGAUUGAACGCUGGCGGCAUGCUUAACACAUGCAAGUCGAACGGUAACAGGAAGAAGCUUGCUUCUUUGCUGACGAGUGGCGGACGGGUGAGUAAUGUCUGGGAAACUGCCUGAUGGAGGGGGAUAACUACUGGAAACGGUAGCUAAUACCGCAUAACGUCGCAAGACCAAAGAGGGGGACCUUCGGGCCUCUUGCCAUCGGAUGUGCCCAGAUGGGAUUAGCUAGUAGGUGGGGUAACGGCUCACCUAGGCGACGAUCCCUAGCUGGUCUGAGAGGACGAUCAGCCACACUGGAACUGAGACACGGUCCAGACUCCUACGGGAGGCAGCAGUGGGGAAUAUUGCACAAUGGGCGCAAGCCUGAUGCAGCAAUG…	R1-06	7	G45U C48U U304C C307U C396A G453A U480G	16	2	1	4	9	0	1	0	1	0	1	1	0	0	0	0.542153	0	0	68.03	0.928882	0.0331121	0.434174	0.0316984	0.317016	0.0307196	0.43547	0.0172255
R1	16S	9687815	Eli Fisker	AAAUUGAAGAGUUUGAUCAUGGCUCAGAUUGAACGCUGGCGGCAGGCCUAACACAUGCAAGUCGAACGGUAACAGGAAGAAGCUUGCUUCUUUGCUGACGAGUGGCGGACGGGUGAGUAAUGUCUGGGAAACUGCCUGAUGGAGGGGGAUAACUACUGGAAACGGUAGCUAAUACCGCAUAACGUCGCAAGACCAAAGAGGGGGACCUUCGGGCCUCUUGCCAUCGGAUGUGCCCAGAUGGGAUUAGCUAGUAGGUGGGGUAACGGCUCACCUAGGCGACGAUCCCUAGCUGGUCUGAGAGGAUGACCAGCCACACUGGAACUGAGACACGGUCCAGACUCCUACGGGAGGCAGCAGUGGGGAAUAUUGCACAAUGGGCGCAAGCCUGAUGCAGCCAUG…	R1-07	1	C738U	15	2	0	4	9	0	0	1	0	1	0	0	0	0	0	0.54345	0	0	69.52	0.911042	0.0947145
R1	16S	9668751	DigitalEmbrace	AAAUUGAAGAGUUUGAUCAUGGCUCAGAUUGAACGCUGGCGGCAUGCUUAACACAUGCAAGUCGAACGGUAACAGGAAGAACUUUGGUUCUUUGCUGACGAGUGGCGGACGGGUGAGUAAUGUCUAGGAAACUGCCUGAUGGAGGGGGAUAACUACUGGAAACGGUAGCUAAUACCGCAUAACGUCGCAAGACCAAAGAGGGGGACCUUCGGGCCUCUUGCCAUCGGAUGUGCCUAGAUGGGAUUAGCUAGUAGGUGGGGUAACGGCUCACCUAGGCGACGAUCCCUAGCUGGUCUGAGAGGAUGACCAGCCACACUGGAACUGAGACACGGUCCAGACUCCUACGGGAGGCAGCAGUGGGGAAUAUUGCACAAUGGGCGCAAGCCUGAUGCAGCAAUG…	R1-08	10	G45U C48U G82C C83U C87G G126A C235U C396A C440A G497U	17	2	1	4	10	1	3	0	0	0	0	3	0	0	0	0.538911	0	0	68.58	0.96099	0.126672
R1	16S	9689437	AndrewKae	AAAUUGAAGAGUUUGAUCAUGGCUCAGAUUGAACGCUGGCGGCAGGCCUAACACAUGCAAGUCGAACGGUAACAGUAAGAAGCUUGCUUCUUAGCUGACGAGUGGCGGACGGGUGAGUAAUGUCUGGGAAACUGCCUGUUGGAGGGGGAUAACUACUGGAAACGGUAGCUAAUACCGCAUAACGUCGCAAGACCAAAGAGUGGGACCUUCGGGCCACUUGCCAACGGAUGUGCCCAGAUGGGAUUAGCUAGUAGGUGGGGUAACGGCUCACCUAGGCGACGAUCCCUAGCUGGUCUGAGAGGAUGACCAGCCACACUGGAACUGAGACACGGUCCAGACUCCUACGGGAGGCAGCAGUGGGGAAUAUUGCACAAUGGGCGCAAGCCUGAUGCAGCCAUG…	R1-09	15	G76U U93A A139U G201U U216A U224A G670A C736U G852A C896U C999G G1041C G1423A A1428U U1472A	10	1	0	2	7	3	1	1	4	1	0	1	0	4	0	0.539559	0	0	65.07	0.966413	0.100916	0.40601	0.0405366	0.300292	0.0425809	0.501175	0.0157148	0.788409	0.0678214	0.862142	0.129458	0.615777	0.0689505	0.284527	0.0736664	0.877265	0.0527642	0.624919	0.128201	0.752189	0.0501359	0.736945
R1	16S	9689862	Brourd	AAAUUGAAGAGUUUGAUCCUGGCUCAGAUUGAACGCUGGCGAGAGGCCUAACACAUGCAAGUCGAACGGUAACAGGACGACCUUCGGGUCGUUGCUGACGAGUGGCGGACGGGUGAGUAAUGUCUGGGAAACUGCCUGGUGGAGGGGGAUAACCAAUGGAAACGUUGGCUAAUACCGCAUAACGUCGCAAGACCAAAGCAGGGGACCUUCGGGCCUUGUGCCACCAGAUGUGCCCAGAUGGGAUUAGCUAGUAGGUGGGGUAACGGCUCACCUAGGCGACGAUCCCUAGCUGGUCUGAGAGGACGACCAGCCACACUGGAACUGAGACACGGUCCAGACUCCUACGGGAGGCAGCAGUGGGGAAUAUUGCACAAUGGGCGCAAGCCUGAUGCAGCCAUC…	R1-10	78	A19C G42A C43G A78C A81C G82C C83U U85C C87G U88G U91G A139G U154C C156A G165U A167G A199C G200A C217U U218G U224C G226A U304C G399C C400U A408G C418U G425A U426C U434C G444A A460C U472G C490U C514U G537A A602G C614U G626A U636C U659C A746G C841U U842A G844A G852A U904C U916G G929A A946G G947A G1006C U1007C A1022G U1023G U1052C U1076C A1081G U1083C U1116C U1123A C1136U C1137A G1138A G1139A A1150U…	9	1	1	2	5	4	23	0	11	0	9	10	13	2	0	0.549935	17	0	44.57	0.0829163	0.00559921
R1	16S	9707762	stevetclark	AAAUUGAAGAGUUUGAUCAUGGCUCAGAUUGAACGCUGGCGGCAGGCCUAACACAUGCAAGUCGAACGGUAACAGGAAGAAGCUUGCUUCUUUGCUGACGAGUGGCGGACGGGUGAGUAAUGUCUGGGAAACUGCCUGAUGGAGGGGGAUAACUACUGGAAACGGUAGCUAAUACCGCAUAACGUCGCAAGACCAAAGAGGGGGACCUUCGGGCCUCUUGCCAUCGGAUGUGCCCAGAUGGGAUUAGCUAGUAGGUGGGGUAACGGCUCACCUAGGCGACGAUCCCUAGCUGGUCUGAGAGGAUGACCAGCCACACUGGAACUGAGACACGGUCCAGACUCCUACGGGAGGCAGCAGUGGGGAAUAUUGCACAAUGGGCGCAAGCCUGAUGCAGCCAUG…	R1-11	3	C1400U C1407U G1505U	16	2	1	4	9	0	0	0	0	0	0	0	0	0	0	0.542153	3	0	70.11	0.0803386	0.00787892
R1	16S	9717216	Korosi	AAAUUGAAGAGUUUGAUCAUGGCUCAGAUUGAACGCUGGCGGCAGGCCUAACACAUGCAAGUCGAACGGUAACAGGAAGAAGCUUGCUUCUUUGCUGACGAGUGGCGGACGGGUGAGUAAUGUCUGGGAAACUGCCUGAUGGAGGGGGAUAACUACUGGAAACGGUAGCUAAUACCGCAUAACGUCGCAAGACCAAAGAGGGGGACCUUCGGGCCUCUUGCCAUCGGAUGUGCCCAGAUGGGAUUAGCUAGUAGGUGGGGUAACGGCUCACCUAGGCGACGAUCCCUAGCUGGUCUGAGAGGAUGACCAGCCACACUGGAACUGAGACACGGUCCAGACUCCUACGGGAGGCAGCAGUGGGGAAUAUUGCACAAUGGGCGCAAGCCUGAUGCAGCCAUG…	R1-12	10	U965A G988C C999U U1007A A1022U G1041A G1099C C1136A G1139U C1217G	17	2	2	4	9	1	1	0	0	0	0	1	0	0	0	0.541505	0	0	75.84	0.868292	0.0752434	0.355237	0.0515575	0.26514	0.0260319	0.407421	0.0167167
R1	16S	9692385	Eli Fisker	AAAUUGAAGAGUUUGAUCAUGGCUCAGAUUGAACGCUGGCGGCAGGCCUAACACAUGCAAGUCGAACGGUAACAGGAAGAAGCUUGCUUCUUUGCUGACGAGUGGCGGACGGGUGAGUAAUGUCUGGGAAACUGCCUGGUGGAGGGGGAUAACCCGGGGAAACCCGGGCUAAUACCGCAUAACGUCGCAAGACCAAAGAGGGGGACCUUCGGGCCUCUUGCCACCGGAUGUGCCCAGAUGGGAUUAGCUAGUAGGUGGGGUAACGGCCCACCUAGGCGACGAUCCCUAGCUGGUCUGAGAGGAUGACCAGCCACACUGGAACUGAGACACGGUCCAGACUCCUACGGGAGGCAGCAGUGGGGAAUAUUGCACAAUGGGCGCAAGCCUGAUGCAGCCAUG…	R1-13	42	A139G U154C A155C C156G U157G G164C G165C U166G A167G U224C U268C A456C G457A U458C A459G A460G A461G U472C U473C C475U U476G U591C U593G G646C A648G G661A C744U G1134C C1140G C1141U C1243U G1244C C1245G G1292C C1293G G1294A A1429C A1430C G1439A C1462U U1470G U1471G	13	1	1	4	7	4	13	2	4	1	4	4	9	0	1	0.553178	0	0	75.02	1.16454	0.0949394	0.417305	0.0103345	0.354634	0.0692721	0.499806	0.00929762	0.723257	0.0658132	0.718009	0.04505	0.503111	0.0285017	0.243524	0.0269793	0.844566	0.0283076	0.818724	0.0939974	0.780663	0.0150493	0.905429
R1	16S	9684797	DigitalEmbrace	AAAUUGAAGAGUUUGAUCAUGGCUCAGAUUGAACGCUGGCGGCAGGCCUAACACAUGCAAGUCGAACGGUAACAGGAAGAAGCUUGCUUCUUUGCUGACGAGUGGCGGACGGGUGAGUAAUGUCUGGGAAACUGCCUGAUGGAGGGGGAUAACUACUGGAAACGGUAGCUAAUACCGCAUAACGUCGCAAGACCAAAGAGUGGGACCUUCGGGCCACUUGCCAUCGGAUGUGCCCAGAUGGGAUUAGCUAGUAGGUGGGGUAACGGCUCACCUAGGCGACGAUCCCUAGCUGGUCUGAGAGGAUGACCAGCCACACUGGAACUGAGACACGGUCCAGACUCCUACGGGAGGCAGCAGUGGGGAAUAUUGCACAAUGGGCGCAAGCCUGAUGCAGCCAUG…	R1-14	4	G201U U216A G669A C737U	13	2	0	2	9	0	1	0	1	0	0	1	0	1	0	0.542153	0	0	66.62	1.06403	0.107112
R1	16S	9688311	Eli Fisker	AAAUUGAAGAGUUUGAUCAUGGCUCAGAUUGAACGCUGGCGGCAGGCCUAACACAUGCAAGUCGAGCGGUAACAGGAAGAAGCUUGCUUCUUUGCUGACGAGCGGCGGACGGGUGAGUAAUGUCUGGGAAACUGCCUGGUGGAGGGGGAUAACCCGUGGAAACGCGGGCUAAUACCGCAUAACGUCGCAAGACCAAAGAGGGGGACCUUCGGGCCUCUUGCCACCGGAUGUGCCCAGAUGGGAUUAGCUAGUAGGUGGGGUAACGGCUCACCUAGGCGACGAUCCCUAGCUGGUCUGAGAGGAUGACCAGCCACACUGGAACUGAGACACGGUCCAGACUCCUACGGGAGGCAGCAGUGGGGAAUAUUGCACAAUGGGCGCAAGCCUGAUGCAGCCAUG…	R1-15	28	A66G U103C A139G U154C A155C C156G G165C U166G A167G U224C G444C C490G A681C U709G G1006C U1007C U1008C A1021G A1022G U1023G U1424C A1429C A1430C U1470G U1471G A1476G U1477C U1478C	14	1	1	5	7	2	10	0	3	0	3	0	10	0	0	0.559014	0	0	71.79	1.10567	0.0718265	0.405448	0.035641	0.307368	0.0471036	0.479174	0.031716	0.747401	0.0759976	0.809492	0.0440567	0.583138	0.0141686	0.239427	0.0614122	0.941928	0.0410288	0.713783	0.11763	0.793352	0.045686	0.779782
R1	16S	9695272	DigitalEmbrace	AAAUUGAAGAGUUUGAUCAUGGCUCAGAUUGAACGCUGGCGGCAGGCCUAACACAUGCAAGUCGAACGGUAACAGGAAGUAGCUUGCUACUUUGCUGACGAGUGGCGGACGGGUGAGUAAUGUCUGGGAAACUGCCUGAUGGAGGGGGAUAACUACUGGAAACGGUAGCUAAUACCGCAUAACGUCGCAAGACCAAAGAGGGGGACCUUCUGGCCUCUCGCCAUCGGAUGUGCCCAGAUGGGAUUAGCUAGUAGGUGGGGUAACGGCUCACCUAGGCGACGAUCCCUAGCUGGUCUGAGAGGAUGACCAGCCACACUGGAACUGAGACACGGUCCAGACUCCUACGGGAGGCAGCAGUGGGGAAUAUUGCACAAUGGGCGCAAGCCUGAUGCAGCCAUG…	R1-16	11	A80U U89A G211U U219C C614U G626A C839G G847C G1006C U1023G A1145C	16	2	1	4	9	2	1	0	2	0	2	1	0	0	0	0.544099	0	0	63.54	1.16253	0.121407	0.413758	0.0391983	0.326394	0.0214167	0.509692	0.0235605
R1	16S	9705750	Eli Fisker	AAAUUGAAGAGUUUGAUCAUGGCUCAGAUUGAACGCUGGCGGCAGGCCUAACACAUGCAAGUCGAACGGUAACAGGAAGAAGCUUGCUUCUUUGCUGACGAGUGGCGGACGGGUGAGUAAUGUCUGGGAAACUGCCUGAUGGAGGGGGAUAACUACUGGAAACGGUAGCUAAUACCGCAUAACGUCGCAAGACCAAAGAGGGGGACCUUCGGGCCUCUUGCCAUCGGAUGUGCCCAGAUGGGAUUAGCUAGUAGGUGGGGUAACGGCUCACCUAGGCGACGAUCCCUAGCUGGUCUGAGAGGAUGACCAGCCACACUGGAACUGAGACACGGUCCAGACUCCUACGGGAGGCAGCAGUGGGGAAUAUUGCACAAUGGGCGCAAGCCUGAUGCAGCCAUG…	R1-17	1	C1281U	16	2	1	4	9	0	0	0	0	0	0	0	0	0	0	0.54345	0	0	69.51	0.458041	0.0572058
R1	16S	9717843	Korosi	AAAUUGAAGAGUUUGAUCAUGGCUCAGAUUGAACGCUGGCGGCAGGCCUAACACAUGCAAGUCGAACGGUAACAGGAAGAUGCUUGCAUCUUUGCUGACGAGUGGCGGACGGGUGAGUAAUGUCUGGGAAACUGCCUGAUGGAGGGGGAUAACUACUGGAAACGGUAGCUAAUACCGCAUAACGUCGCAAGACCAAAGAGGGGGACCUUCGGGCCUCUUGCCAUCGGAUGUGCCCAGAUGGGAUUAGCUAGUAGGUGGGGUAACGGCUCACCUAGGCGACGAUCCCUAGCUGGUCUGAGAGGAUGACCAGCCACACUGGAACUGAGACACGGUCCAGACUCCUACGGGAGGCAGCAGUGGGGAAUAUUGCACAAUGGGCGCAAGCCUGAUGCAGCCAUG…	R1-18	22	A81U U88A G423U C440A U480G G484A G497U U610G G722A C839A C840U G847U U863A G988C G1039C C1136A C1217G C1262A G1356U C1366A A1430C U1470G	14	1	1	4	8	1	4	0	0	0	0	3	1	0	0	0.538911	0	0	68.89	1.1112	0.0713047	0.343047	0.0210412	0.31886	0.0599859	0.416068	0.0205077	0.581859	0.0366188	0.540073	0.0847072	0.460428	0.0224511	0.100151	0.0238776	0.656217	0.0370938	0.477752	0.100801	0.702684	0.0457032	0.554536
R1	16S	9692276	Eli Fisker	AAAUUGAAGAGUUUGAUCAUGGCUCAGAUUGAACGCUGGCGGCAGGCCUAACACAUGCAAGUCGAACGGUAACAGGAAGAAGCUUGCUUCUUUGCUGACGAGUGGCGGACGGGUGAGUAAUGUCUGGGAAACUGCCUGGAGGAGGGGGAUAACUAGGGGAAACCCUAGCUAAUACCGCAUAACGUCGCAAGACCAAAGAGGGGGACCUUCGGGCCUCUUGCCUCCGGAUGUGCCCAGAUGCGAUUAGCUAGUAGGUGGGGUAACGGCUCACCUAGGCGACGAUCGCUAGCUGGUCUGAGAGGAUGACCAGCCACACUGGAACUGAGACACGGUCCAGACUCCUACGGGAGGCAGCAGUGGGGAAUAUUGCACAAUGGGCGCAAGCCUGAUGCAGCCAUG…	R1-19	24	A139G U140A C156G U157G G164C G165C A223U U224C G241C C285G U593G G646C C660G U662G G669U C679U A681C U709G G711A C737A A743C G745C A1000U U1040A	15	2	0	3	10	5	5	0	2	0	2	2	3	0	0	0.546693	0	0	72.12	1.10359	0.0823151	0.255992	0.0338631	0.27633	0.0551717	0.322212	0.0309314
R1	16S	9634297	Jieux	AAAUUGAAGAGUUUGAUCAUGGCUCAGAUUGAACGCUGGCGGCAGGCCUAACACAUGCAAGUCGAACGGUAACAGGAAGAAGCUUGCUUCUUUGCUGACGAGUGGCGGACGGGUGAGUAAUGUCUGGGAAACUGCCUGAUGGAGGGGGAUAACUACUGGAAACGGUAGCUAAUACCGCAUAACGUCGCAAGACCAAAGAGGGGGACCUUCGGGCCUCUUGCCAUCGGAUGUGCCCAGAUGGGAUUAGCUAGUAGGUGGGGUAACGGCUCACCUAGGCGACGAUCCCUAGCUGGUCUGAGAGGAUGACCAGCCACACUGGAACUGAGACACGGUCCAGACUCCUACGGGAGGCAGCAGUGGGGAAUAUUGCACAAUGGGCGCAAGCCUGAUGCAGCCAUG…	R1-20	1	U828A	16	2	1	4	9	0	0	0	0	0	0	0	0	0	0	0.544099	0	0	70.54	1.1425	0.0543499
R1	23S	9687736	Eli Fisker	GGUUAAGCGACUAAGCGUACACGGUGGAUGCCCUGGCAGUCAGAGGCGAUGAAGGACGUGCUAAUCUGCGAUAAGCGUCGGUAAGGUGAUAUGAACCGUUAUAACCGGCGAUUUCCGAAUGGGGAAACCCAGUGUGUUUCGACACACUAUCAUUAACUGAAUCCAUAGGUUAAUGAGGCGAACCGGGGGAACUGAAACAUCUAAGUACCCCGAGGAAAAGAAAUCAACCGAGAUUUCCCCAGUAGCGGCGAGCGAACGGGGAGCAGCCCAGAGCCUGAAUCAGUGUGUGUGUUAGUGGAAGCGUCUGGAAAGGCGCGCGAUACAGGGUGACAGCCCCGUACACAAAAAUGCACAUGCUGUGAGCUCGAUGAGUAGGGCGGGACACGUGGUAUCCUGUCU…	R1-21	1	C236U	37	11	0	7	19	0	0	1	0	1	0	0	0	0	0	0.533747	0	0	101.52	1.0464	0.0716651
R1	23S	9688352	Astromon	GGUUAAGCGACUAAGCGUACACGGUGGAUGCCCUGGCAGUCAGAGGCGAUGAAGGACGUGCUAAUCUGCGAUAAGCGUCGGUAAGGUGAUAUGAACCGUUAUAACCGGCGAUUUCCGAAUGGGGAAACCCAGUGUGUUUCGACACACUAUCAUUAACUGAAUCCAUAGGUUAAUGAGGCGAACCGGGGGAACUGAAACAUCUAAGUACCCCGAGGAAAAGAAAUCAACCGAGAUUCCCCCAGUAGCGGCGAGCGAACGGGGAACAGCCCAGAGCCUGAAUCAGUGUGUGUGUUAGUGGAAGCGUCUGGAAAGGCGCGCGAUACAGGGUGACAGCCCCGUACACAAAAAUGCACAUGCUGUGAGCUCGAUAAGUAGGGCGGGACACGUGGUAUCCUGUCU…	R1-22	15	G263A G370A G577C U703A U894C U1033A U1209A C1211A G1697A U1855A G2543A G2770A U2796A U2833A U2866G	36	11	1	7	17	0	0	0	2	0	1	0	0	1	0	0.532713	0	0	90.13	0.562611	0.122795
R1	23S	9682967	Gerry Smith	GGUUAAGCGACUAAGCGUACACGGUGGAUGCCCUGGCAGUCAGAGGCGAUGAAGGACGUGCUAAUCUGCGAUAAGCGUCGGUAAGGUGAUAUGAACCGUUAUAACCGGCGAUUUCCGAAUGGGGAAACCCAGUGUGUUUCGACACACUAUCAUUAACUGAAUCCAUAGGUUAAUGAGGCGAACCGGGGGAACUGAAACAUCUAAGUACCCCGAGGAAAAGAAAUCAACCGAGAUUCCCUCAGUAGCGGCGAGCGAACGGGGAGCAGCCCAGAGCCUGAAUCAGUGUGUGUGUUAGUGGAAGCGUCUGGAAAGGCGCGCGAUACAGGGUGACAGCCCCGUACACAAAAAUGCACAUGCUGUGAGCUCGAUGAGUAGGGCGGGACACGUGGUAUCCUGUCU…	R1-23	5	C239U G2413A G2543A G2641U C2773A	35	11	0	6	18	0	1	1	2	1	0	1	0	2	0	0.532369	0	0	82.8	0.942437	0.0527299
R1	23S	9721991	Astromon	GGUUAAGCGACUAAGCGUACACGGUGGAUGCCCUGGCAGUCAGAGGCGAUGAAGGACGUGCUAAUCUGCGAUAAGCGUCGGUAAGGUGAUAUGAACCGUUAUAACCGGCGAUUUCCGAAUGGGGAAACCCAGUGUGUUUCGACACACUAUCAUUAACUGAAUCCAUAGGUUAAUGAGGCGAACCCGGGGAACUGAAACAUCUAAGUACCCCGAGGAAAAGAAAUCAACCGAGAUUCCCCAAGUAGCGGCGAGCGAACGGGGAGCAGCCCAGAGCCUGAAUCAGUGUGUGUGUUAGUGGAAGCGUCUGGAAAGGCGCGCGAUACAGGGUGACAGCCCCGUACACAAAAAUGCACAUGCUGUGAGCUCGAUGAGUAGGGCGGGACACGUGGUAUCCUGUCU…	R1-24	10	G185C C240A G406A C421U A504U G774A G857A G880A C897U G2644A	30	10	0	2	18	0	2	0	0	0	0	2	0	0	0	0.531336	0	1	92.99	0.87746	0.079585	0.00171654	0.000386639	0.00419344	0.00181409	0.0198257	0.00432322
R1	23S	9716051	dl2007	GGUUAAGCGACUAAGCGUACACGGUGGAUGCCCUGGCAGUCAGAGGCGAUGAAGGACGUGCUAAUCUGCGAUAAGCGUCGGUAAGGUGAUAUGAACCGUUAUAACCGGCGAUUUCCGAAUGGGGAAACCCAGUGUGUUUCGACACACUAUCAUUAACUGAAUCCAUAGGUUAAUGAGGCGAACCGGGGGAACUGAAACAUCUAAGUACCCCGAGGAAAAGAAAUCAACCGAUAUUCCCCAAGUAGCGGCGAGCGAACGGGGAGCAGCCCAGAGCCUGAAUCAGUGUGUGUGUUAGUGGAAGCGUCUGGAAAGGCGCGCGAUACAGGGUGACAGCCCCGUACACAAAAAUGCACAUGCUGUGAGCUCGAUAAGUAGGGCGGGACACGUGGUAUCCUGUCU…	R1-25	23	G232U C240A G370A C1044U G1047A G1051A A1304C G1311A C1606A U1624G G1681A A1711G G1723A U1747C U1751C C1760A G1766C C1986G G2237A U2292G A2340C A2516U U2568A	36	11	0	7	18	2	3	0	2	0	1	0	3	1	0	0.532369	0	0	72.8	0.925187	0.0369252	0.160665	0.0342414	0.175968	0.0344286	0.324866	0.0212278	0.699526	0.0596908	1.05978	0.115187	0.556582	0.0651093	0.0909449	0.0178121	0.928263	0.0908994	1.04497	0.615492	0.905373	0.0596489	0.6911
R1	23S	9714160	Eli Fisker	GGUUAAGCGACUAAGCGUACACGGUGGAUGCCCUGGCAGUCAGAGGCGAUGAAGGACGUGCUAAUCUGCGAUAAGCGUCGGUAAGGUGAUAUGAACCGUUAUAACCGGCGAUUUCCGAAUGGGGAAACCCAGUGUGUUUCGACACACUAUCAUUAACUGAAUCCAUAGGUUAAUGAGGCGAACCGGGGGAACUGAAACAUCUAAGUACCCCGAGGAAAAGAAAUCAACCGAGAUUCCCCCAGUAGCGGCGAGCGAACGGGGAGCAGCCCAGAGCCUGAAUCAGUGUGUGUGUUAGUGGAAGCGUCUGGAAAGGCGCGCGAUACAGGGUGACAGCCCCGUACACAAAAAUGCACAUGCUGUGAGCUCGAUGAGUAGGGCGGGACACGUGGUAUCCUGUCU…	R1-26	1	A504U	36	10	1	7	18	0	0	0	0	0	0	0	0	0	0	0.534091	0	0	94.92	1.01998	0.055933
R1	23S	9688325	Eli Fisker	GGUUAAGCGACUAAGCGUACACGGUGGAUGCCCUGGCAGUCAGAGGCGAUGAAGGACGUGCUAAUCUGCGAUAAGCGUCGGUAAGGUGAUAUGAACCGUUAUAACCGGCGAUUUCCGAAUGGGGAAACCCAGUGUGUUUCGACACACUAUCAUUAACUGAAUCCAUAGGUUAAUGAGGCGAACCGGGGGAACUGAAACAUCUAAGUACCCCGAGGAAAAGAAAUCAACCGAGAUUCCCCCAGUAGCGGCGAGCGAACGGGGAGCAGCCCAGAGCCUGAAUCAGUGUGUGUGUUAGUGGAAGCGUCUGGAAAGGCGCGCGAUACAGGGUGACAGCCCCGUACACAAAAAUGCACAUGCUGUGAGCUCGAUGAGUAGGGCGGGACACGUGGUAUCCUGUCU…	R1-27	2	G880A C897U	36	11	1	6	18	0	1	0	0	0	0	1	0	0	0	0.533402	0	0	95.4	0.949807	0.177485
R1	23S	9661323	jaxman821	GGUUAAGCGACUAAGCGUACACGGUGGAUGCCCUGGCAGUCAGAGGCGAUGAAGGACGUGCUAAUCUGCGAUAAGCGUCGGUAAGGUGAUAUGAACCGUUAUAACCGGCGAUUUCCGAAUGGGGAAACCCAGUGUGUUUCGACACACUAUCAUUAACUGAAUCCAUAGGUUAAUGAGGCGAACCGGGGGAACUGAAACAUCUAAGUACCCCGAGGAAAAGAAAUCAACCGAGAUUCCCCCAGUAGCGGCGAGCGAACGGGGAGCAGCCCAGAGCCUGAAUCAGUGUGUGUGUUAGUGGAAGCGUCUGGAAAGGCGCGCGAUACAGGGUGACAGCCCCGUACACAAAAAUGCACAUGCUGUGAGCUCGAUGAGUAGGGCGGGACACGUGGUAUCCUGUCU…	R1-28	21	C816U C838G C840U G938A G940C G1191A U1855A U1865A C1887A G1989A U2113C C2164A U2203A A2284G C2332U G2345C C2628A U2629A G2630U U2690A C2788A	37	11	1	7	18	1	3	2	0	1	0	3	0	0	1	0.530992	0	1	90.6	0.95118	0.11981	0.0174317	0.00392054	0.0206758	0.013735	0.0618003	0.00603376
R1	23S	9681250	DigitalEmbrace	GGUUAAGCGACUAAGCGUACACGGUGGAUGCCCUGGCAGUCAGAGGCGAUGAAGGACGUGCUAAUCUGCGAUAAGCGUCGGUAAGGUGAUAUGAACCGUUAUAACCGGCGAUUUCCGAAUGGGGAAACCCAGUGUGUUUCGACACACUAUCAUUAACUGAAUCCAUAGGUUAAUGAGGCGAACCGGGGGAACUGAAACAUCUAAGUACCCCGAGGAAAAGAAAUCAACCGAGAUUCCCCCAGUAGCGGCGAGCGAACGGGGAGCAGCCCAGAGCCUGAAUCAGUGUGUGUGUUAGUGGAAGCGUCUGGAAAGGCGCGCGAUACAGGGUGACAGCCCCGUACACAAAAAUGCACAUGCUGUGAGCUCGAUGAGUAGGGCGGGACACGUGGUAUCCUGUCU…	R1-29	9	C673G U703A A742C U744C A749C A753G U755G G785A A2058G	36	10	1	7	18	0	2	0	1	0	0	0	2	1	0	0.535813	1	0	88.81	0.000396732	8.20605e-05
R1	23S	9708331	TheInverted	GGUUAAGCGACUAAGCGUACACGGUGGAUGCCCUGGCAGUCAGAGGCGAUGAAGGACGUGCUAAUCUGCGAUAAGCGUCGGUAAGGUGAUAUGAACCGUUAUAACCGGCGAUUUCCGAAUGGGGAAACCCAGUGUGUUUCGACACACUAUCAUUAACUGAAUCCAUAGGUUAAUGAGGCGAACCGGGGGAACUGAAACAUCUAAGUACCCCGAGGAAAAGAAAUCAACCGAGAUUCCCCCAGUAGCGGCGAGCGAACGGGGAGCAGCCCAGAGCCUGAAUCAGUGUGUGUGUUAGUGGAAGCGUCUGGAAAGGCGCGCGAUACAGGGUGACAGCCCCGUACACAAAAAUGCACAUGCUGUGAGCUCGAUGAGUAGGGCGGGACACGUGGUAUCCUGUCU…	R1-30	3	C544A G577C G1989A	37	11	1	7	18	0	0	0	0	0	0	0	0	0	0	0.533402	0	0	91.86	0.756779	0.116539
R1	23S	9714069	Korosi	GGUUAAGCGACUAAGCGUACACGGUGGAUGCCCUGGCAGUCAGAGGCGAUGAAGGACGUGCUAAUCUGCGAUAAGCGUCGGUAAGGUGAUAUGAACCGUUAUAACCGGCGAUUUCCGAAUGGGGAAACCCAGUGUGUUUCGACACACUAUCAUUAACUGAAUCCAUAGGUUAAUGAGGCGAACCGGGGGAACUGAAACAUCUAAGUACCCCGAGGAAAAGAAAUCAACCGAGAUUCCCCCAGUAGCGGCGAGCGAACGGGGAGCAGCCCAGAGCCUGAAUCAGUGUGUGUGUUAGUGGAAGCGUCUGGAAAGGCGCGCGAUACAGGGUGACAGCCCCGUACACAAAAAUGCACAUGCUGUGAGCUCGAUGAGUAGGGCGGGACACGUGGUAUCCUGUCU…	R1-31	2	C2164U G2458A	37	11	1	7	18	0	0	0	0	0	0	0	0	0	0	0.533402	0	0	91.2	0.973117	0.0959143
R1	23S	9662905	DigitalEmbrace	GGUUAAGCGACUAAGCGUACACGGUGGAUGCCCUGGCAGUCAGAGGCGAUGAAGGACGUGCUAAUCUGCGAUAAGCGUCGGUAAGGUGAUAUGAACCGUUAUAACCGGCGAUUUCCGAAUGGGGAAACCCAGUGUGUUUCGACACACUAUCAUUAACUGAAUCCAUAGGUUAAUGAGGCGAACCGGGGGAACUGAAACAUCUAAGUACCCCGAGGAAAAGAAAUCAACCGAGAUUCCCCCAGUAGCGGCGAGCGAACGGGGAGCAGCCCAGAGCCUGAAUCAGUGUGUGUGUUAGUGGAAGCGUCUGGAAAGGCGCGCGAUACAGGGUGACAGCCCCGUACACAAAAAUGCACAUGCUGUGAGCUCGAUGAGUAGGGCGGGACACGUGGUAUCCUGUCU…	R1-32	10	C1349U C1363U G1368A G1382A C1606G A1630C U1636G U1751C U1758G U1982C	39	13	1	7	18	0	3	0	2	0	2	2	1	0	0	0.534435	0	0	91.54	0.978441	0.0835225	0.0179859	0.00263987	0.0259556	0.0185068	0.125039	0.00786696
R1	23S	9673924	Omei	GGUUAAGCGACUAAGCGUACACGGUGGAUGCCCUGGCAGUCAGAGGCGAUGAAGGACGUGCUAAUCUGCGAUAAGCGUCGGUAAGGUGAUAUGAACCGUUAUAACCGGCGAUUUCCGAAUGGGGAAACCCAGUGUGUUUCGACACACUAUCAUUAACUGAAUCCAUAGGUUAAUGAGGCGAACCCGGGGAACUGAAACAUCUAAGUACCCGGAGGAAAAGAAAUCAACCGAGAUUCCCCAAGUAGCGGCGAGCGAACGGGGAGCAGCCCAGAGCCUGAAUCAGUGUGUGUGUUAGUGGAAGCGUCUGGAAAGGCGCGCGAUACAGGGUGACAGCCCCGUACACAAAAAUGCACAUGCUGUGAGCUCGAUGAGUAGGGCGGGACACGUGGUAUCCUGUCU…	R1-33	13	G185C C211G C240A G406A C421U A504U A749C G774A G857A G880A C897U G2642A C2772U	30	10	0	2	18	1	3	0	0	0	0	3	0	0	0	0.531336	0	1	89	0.97124	0.15729	0.210904	0.0212512	0.19369	0.0407492	0.454197	0.00522411	1.0784	0.235609	0.907048	0.0726188	0.717772	0.00549977	0.203582	0.0438709	1.00279	0.0229418	1.19817	0.291578	0.985243	0.0693432	0.867704
R1	23S	9683700	Gerry Smith	GGUUAAGCGACUAAGCGUACACGGUGGAUGCCCUGGCAGUCAGAGGCGAUGAAGGACGUGCUAAUCUGCGAUAAGCGUCGGUAAGGUGAUAUGAACCGUUAUAACCGGCGAUUUCCGAAUGGGGAAACCCAGUGUGUUUCGACACACUAUCAUUAACUGAAUCCAUAGGUUAAUGAGGCGAACCGGGGGAACUGAAACAUCUAAGUACCCCGAGGAAAAGAAAUCAACCGAGAUUCCCUCAGUAGCGGCGAGCGAACGGGGAGCAGCCCAGAGCCUGAAUCAGUGUGUGUGUUAGUGGAAGCGUCUGGAAAGGCGCGCGAUACAGGGUGACAGCCCCGUACACAAAAAUGCACAUGCUGUGAGCUCGAUGAGUAGGGCGGGACACGUGGUAUCCUGUCU…	R1-34	3	C239U G2641U C2773A	35	11	0	6	18	0	1	1	0	1	0	1	0	0	0	0.533058	0	0	89.7	0.945864	0.115162
R1	23S	9687739	Astromon	GGUUAAGCGACUAAGCGUACACGGUGGAUGCCCUGGCAGUCAGAGGCGAUGAAGGACGUGCUAAUCUGCGAUAAGCGUCGGUAAGGUGAUAGGAACCGUUAUAACCGGCGAUUUCCGAAUGGGGAAACCCAGUGUGUUUCGACACACUAUCAUUAACUGAAUCCAUAGGUUAAUGAGGCGAACCGGGGGAACUGAAACAUCUAAGUACCCCGAGGAAAAGAAAUCAACCGAGAUUCCCCCAGUAGCGGCGAGCGAACGGGGAGCAGCCCAGAGCCUGAAUCAGUGUGUGUGUUAGUGGAAGCGUCUGGAAAGGCGCGCGAUACAGGGUGACAGCCCCGUACACAAAAAUGCACAUGCUGUGAGCUCGAUGAGUAGGGCGGGACACGUGGUAUCCUGUCU…	R1-35	18	U92G A1014G U1033A G1041A C1044A C1045U C1114U U1148C U1209G G1210A C1607A A1679U U1855A G2116A G2458A G2543A U2796C U2866G	36	11	1	7	17	0	2	0	1	0	0	1	1	1	0	0.533058	0	0	82.79	0.835468	0.0583333	0.0671057	0.0085767	0.0258134	0.0090793	0.245262	0.0236053
R1	23S	9687869	AndrewKae	GGUUAAGCGACUAAGCGUACACGGUGGAUGCCCUGGCAGUCAGAGGCGAUGAAGGACGUGCUAAUCUGCGAUAAGCGUCGGUAAGGUGAUAUGAACCGUUAUAACCGGCGAUUUCCGAAUGGGGAAACCCAGUGUGUUUCGACACACUAUCAUUAACUGAAUCCAUAGGUUAAUGAGGCGAACCGGGGGAACUGAAACAUCUAAGUACCCCGAGGAAAAGAAAUCAACCGAGAUUCCCCCAGUAGCGGCGAGCGAACGGGGAGCAGCCCAGAGCCUGAAUCAGUGUGUGUGUUAGUGGAAGCGUCUGGAAAGGCGCGCGAUACAGGGUGACAGCCCCGUACACAAAAAUGCACAUGCUGUGAGCUCGAUGAGUAGGGCGGGACACGUGGUAUCCUGUCU…	R1-36	16	C816U C994U A996G G1017A U1119C C1145U U1159C G1191A C1207U G1239A U1683C A1705G U1709C A1711C U1747G A1749G	37	11	1	7	18	0	7	1	1	1	1	3	4	0	0	0.53478	0	0	91.22	0.0212484	0.00958072
R1	23S	9714722	whbob	GGUUAAGCGACUAAGCGUACACGGUGGAUGCCCUGGCAGUCAGAGGCGAUGAAGGACGUGCUAAUCUGCGAUAAGCGUCGGUAAGGUGAUAUGAACCGUUAUAACCGGCGAUUUCCGAAUGGGGAAACCCAGUGUGUUUCGACACACUAUCAUUAACUGAAUCCAUAGGUUAAUGAGGCGAACCGGGGGAACUGAAACAUCUAAGUACCCCGAGGAAAAGAAAUCAACCGAGAUUCCCCCAGUAGCGGCGAGCGAACGGGGAGCAGCCCAGAGCCUGAAUCAGUGUGUGUGUUAGUGGAAGCGUCUGGAAAGGCGCGCGAUACAGGGUGACAGCCCCGUACACAAAAAUGCACAUGCUGUGAGCUCGAUGAGUAGGGCGGGACACGUGGUAUCCUGUCU…	R1-37	1	G1425U	36	11	1	6	18	0	0	0	0	0	0	0	0	0	0	0.533747	1	0	93.34	1.02814	0.0819853
R1	23S	9695043	stevetclark	GGUUAAGCGACUAAGCGUACACGGUGGAUGCCCUGGCAGUCAGAGGCGAUGAAGGACGUGCUAAUCUGCGAUAAGCGUCGGUAAGGUGAUAUGAACCGUUAUAACCGGCGAUUUCCGAAUGGGGAAACCCAGUGUGUUUCGACACACUAUCAUUAACUGAAUCCAUAGGUUAAUGAGGCGAACCGGGGGAACUGAAACAUCUAAGUACCCCGAGGAAAAGAAAUCAACCGAGAUUCCCCCAGUAGCGGCGAGCGAACGGGGAGCAGCCCAGAGCCUGAAUCAGUGUGUGUGUUAGUGGAAGCGUCUGGAAAGGCGCGCGAUACAGGGUGACAGCCCCGUACACAAAAAUGCACAUGCUGUGAGCUCGAUGAGUAGGGCGGGACACGUGGUAUCCUGUCU…	R1-38	2	C610G G618C	37	11	1	7	18	1	0	0	0	0	0	0	0	0	0	0.534091	0	0	94.91	0.983674	0.122067
R1	23S	9713625	Omei	GGUUAAGCGACUAAGCGUACACGGUGGAUGCCCUGGCAGUCAGAGGCGAUGAAGGACGUGCUAAUCUGCGAUAAGCGUCGGUAAGGUGAUAUGAACCGUUAUAACCGGCGAUUUCCGAAUGGGGAAACCCAGUGUGUUUCGACACACUAUCAUUAACUGAAUCCAUAGGUUAAUGAGGCGAACCGGGGGAACUGAAACAUCUAAGUACCCCGAGGAAAAGAAAUCAACCGAGAUUCCCCCAGUAGCGGCGAGCGAACGGGGAGCAGCCCAGAGCCUGAAUCAGUGUGUGUGUUAGUGGAAGCGUCUGGAAAGGCGCGCGAUACAGGGUGACAGCCCCGUACACAAAAAUGCACAUGCUGUGAGCUCGAUGAGUAGGGCGGGACACGUGGUAUCCUGUCU…	R1-39	3	U2320A C2332U U2334A	38	12	1	7	18	0	0	1	0	1	0	0	0	0	0	0.533747	0	0	97.92	1.05216	0.048573
R1	23S	9721201	Gerry Smith	GGUUAAGCGACUAAGCGUACACGGUGGAUGCCCUGGCAGUCAGAGGCGAUGAAGGACGUGCUAAUCUGCGAUAAGCGUCGGUAAGGUGAUAUGAACCGUUAUAACCGGCGAUUUCCGAAUGGGGAAACCCAGUGUGAUUCGUCACACUAUCAUUAACUGAAUCCAUAGGUUAAUGAGGCGAACCGGGGGAACUGAAACAUCUAAGUACCCCGAGGAAAAGAAAUCAACCGAGAUUCCCCCAGUAGCGGCGAGCGAACGGGGAGCAGCCCAGAGCCUGAAUCAGUGUGUGUGUUAGUGGAAGCGUCUGGAAAGGCGCGCGAUACAGGGUGACAGCCCCGUACACAAAAAUGCACAUGCUGUGAGCUCGAUGAGUAGGGCGGGACACGUGGUAUCCUGUCU…	R1-40	7	U137A A142U A2101G A2108C U2181G U2188C U2796A	33	11	1	7	14	1	2	0	0	0	0	0	2	0	0	0.535468	0	0	94.86	1.22908	0.103325	0.37474	0.0229933	0.306221	0.0259166	0.507859	0.0145079	0.755976	0.127302	0.682877	0.110356	0.42411	0.0179708	0.123486	0.0209271	0.602313	0.0336668	0.660281	0.302595	0.877035	0.0451147	0.375493
R2	16S	9941404	Eli Fisker	AAAUUGAAGAGUUUGAUCAUGGCUCAGAUUGAACGCUGGCGGCAGGCUUAACACAUGCAAGUCGAGCGGUAACAGGAAGAAGCUUGCUUCUUUGCUGACGAGCGGCGGACGGGUGAGUAAUGUCUGGGAAACUGCCUGAUGGAGGGGGAUAACUACUGGAAACGGUAGCUAAUACCGCAUAACGUCGCAAGACCAAAGAGGGGGACCUUCGGGCCUCUUGCCAUCGGAUGUGCCCAGAUGGGAUUAGCUAGUAGGUGGGGUAACGGCUCACCUAGGCGACGAUCCCUAGCUGGUCUGAGAGGAUGACCAGCCACACCGGAACUGAGACACGGUCCGGACUCCUACGGGAGGCAGCAGUGGGGAAUAUUGCACAAUGGGCGCAAGCCUGAUGCAGCCAUG…	R2-01	19	C48U A66G U103C U317C A336G A461G U471C C679U G711A G838U C848A C1243U G1244A C1293U G1294A A1429C A1430C U1470G U1471G	14	1	1	4	8	0	9	0	0	0	0	4	5	0	0	0.544747	0	0	71.61	0.957112	0.0679897	0.437862	0.0314131	0.108076	0.00294699	0.546159	0.0530853
R2	16S	9932542	amybarish	AAAUUGAAGAGUUUGAUCAUGGCUCAGAUUGAACGCUGGCGGCAGGCCUAACACAUGCAAGUCGAACGGUAACAGGAAGAAGCUUGCUUCUUUGCUGACGAGUGGCGGACGGGUGAGUAAUGUCUGGGAAACUGCCUGUUGGAGGGGGAUAACCCGUGGAAACGCGGGCUAAUACCGCAUAACGUCGCAAGACCAAAGAGUGGGACCUUCGGGCCACUUGCCAACGGAUGUGCCCAGAUGGGAUUAGCUAGUAGGUGGGGUAACGGCUCACCUAGGCGACGAUCCCUAGCUGGUCUGAGAGGAUGACCAGCCACACUGGAACUGAGACACGGUCCAGACUCCUACGGGAGGCAGCAGUGGGGAAUAUUGCACAAUGGGCGCAAGCCUGAUGCAGCCAUG…	R2-02	17	A139U U154C A155C C156G G165C U166G A167G G201U U216A U224A G852A G1006C U1023G A1429C A1430C U1470G U1471G	13	1	1	3	8	2	4	0	3	0	1	0	4	2	0	0.548638	0	0	64.67	1.02762	0.081246	0.412992	0.0481583	0.320296	0.0846503	0.522615	0.0463215	1.06295	0.137575	0.889169	0.0422762	0.638393	0.0243622	0.157019	0.0369713	1.02714	0.0455825	1.07114	0.299344	0.701101	0.0412364	0.6731
R2	16S	9909382	stevetclark	AAAUUGAAGAGUUUGAUCAUGGCUCAGAUUGAACGCUGGCGGCAGGCUUAACACAUGCAAGUCGAGCGGUAACAGGAAGAAGCUUGCUUCUUUGCUGACGAGCGGCGGACGGGUGAGUAAUGUCUGGGAAACUGCCUGAUGGAGGGGGAUAACUACUGGAAACGGUAGCUAAUACCGCAUAACGUCGCAAGACCAAAGAGGGGGACCUUCGGGCCUCUUGCCAUCGGAUGUGCCCAGAUGGGAUUAGCUAGUAGGUGGGGUAACGGCUCACCUAGGCGACGAUCCCUAGCUGGUCUGAGAGGAUGACCAGCCACACUGGAACUGAGACACGGUCCAGACUCCUACGGGAGGCAGCAGUGGGGAAUAUUGCACAAUGGGCGCAAGCCUGAUGCAGCCAUG…	R2-03	8	C48U A66G U103C G484A G722A G852A C1011U G1453A	16	2	1	4	9	0	1	0	1	0	0	0	1	1	0	0.541505	0	0	64.7	0.941728	0.0712108	0.395323	0.0568127	0.10858	0.000880482	0.559652	0.0438404
R2	16S	9908651	Eli Fisker	AAAUUGAAGAGUUUGAUCAUGGCUCAGAUUGAACGCUGGCGGCAGGCCUAACACAUGCAAGUCGAACGGUAACAGGAAGAAGCUUGCUUCUUUGCUGACGAGUGGCGGACGGGUGAGUAAUGUCUGGGAAACUGCCUGAUGGAGGGGGAUAACUACUGGAAACGGUAGCUAAUACCGCAUAACGUCGCAAGACCAAAGAGGGGGACCUUCGGGCCUCUUGCCAUCGGAUGUGCCCAGAUGGCAUCAGCUAGUAGGUGGGGUAACGGCUCACCUAGGCGACGACGCCUAGCUGGUCUGAGAGGAUGACCAGCCACACUGGAACUGAGACACGGUCCAGACUCCUACGGGAGGCAGCAGUGGGGAAUAUUGCACAAUGGGCGCAAGCCUGAUGCAGCCAUG…	R2-04	7	G242C U245C U283C C284G U684A U701C G705U	16	2	1	4	9	1	0	0	0	0	0	0	0	0	0	0.545396	6	1	76.56	0.817604	0.0515372
R2	16S	9993379	DigitalEmbrace	AAAUUGAAGAGUUUGAUCAUGGCUCAGAUUGAACGCUGGCGGCAGGCCUAACACAUGCAAGUCGAACGGUAACAGGAAGUAGCUUGCUACUUUGCUGACGAGUGGCGGACGGGUGAGUAAUGUCUGGGAAACUGCCUGAUGGAGGGGGAUAACUACUGGAAACGGUAGCUAAUACCGCAUAACGUCGCAAGACCAAAGAGUGGGACCUUCUGGCCACUCGCCAUCGGAUGUGCCCAGAUGGGAUUAGCUAGUAGGUGGGGUAACGGCUCACCUAGGCGACGAUCCCUAGCUGGUCUGAGAGGAUGACCAGCCACACUGGAACUGAGACACGGUCCAGACUCCUACGGGAGGCAGCAGUGGGGAAUAUUGCACAAUGGGCGCAAGCCUGAUGCAGCCAUG…	R2-05	38	A80U U89A G201U G211U U216A U219C U458C A459G A460G U472C U473C U591C U593G C614U G626A G646C A648G G669A C737U C839G G847C G852A G1006C U1007C U1008C A1021G A1022G U1023G A1145C U1424C A1429C A1430C G1453A U1470G U1471G A1476G U1477C U1478C	9	1	0	3	5	2	10	0	8	0	6	2	8	2	0	0.553826	0	0	61.87	0.931219	0.0531296	0.37001	0.032169	0.132087	0.00144691	0.484696	0.126248	1.05183	0.140868	0.825583	0.0527812	0.579268	0.0277873	0.167025	0.0388205	0.966285	0.0669176	1.15648	0.317592	0.943552	0.0501075	0.726591
R2	16S	10003507	Astromon	AAAUUGAAGAGUUUGAUCAUGGCUCAGAUUGAACGCUGGCGGCAGGCUUAACACAUGCAAGUCGAGCGGUAACAGGAAGAAGUUUGCUUCUUUGCUGACGAGCGGCGGACGGGUGAGUAAUGUCUGGGAAACUGCCUGAUGGAGGGGGAUAACUACUGGAAACGGUAGCUAAUACCGCAUAACGUCGCAAGACCAAAGAGGGGGACCUUCGGGCCUCUUGCCAUCGGAUGUGCCCAGAUGGGAUUAGCUAGUAGGUGGGGUAACGGCUCACCUAGGCGACGAUCCCUAGCUGGUCUGAGAGGAUGACCAGCCACACUGGAACUGAGACACGGUCCAGACUCCUACGGGAGGCAGCAGUGGGGAAUAUUGCACAAUGGGCGCAAGCCUGAUGCAGCCAUG…	R2-06	9	C48U A66G C83U U103C G484A G722A G852A C1011U G1453A	17	2	1	4	10	0	1	0	1	0	0	0	1	1	0	0.540856	0	0	64.7	0.92226	0.0786222	0.409167	0.0703238	0.113439	0.00487121	0.541608	0.0489986
R2	16S	9924520	Astromon	AAAUUGAAGAGUUUGAUCAUGGCUCAGAUUGAACGCUGGCGGCAGGCUUAACACAUGCAAGUCGAGCGGUAACAGGAAGAAGUUUGCUUCUUUGCUGACGAGCGGCGGACGGGUGAGUAAUGUCUGGGAAACUGCCUGAUGGAGGGGGAUAACUACUGGAAACGGUAGCUAAUACCGCAUAACGUCGCAAGACCAAAGAGGGGGACCUUCGGGCCUCUUGCCAUCGGAUGUGCCCAGAUGGGAUUAGCUAGUAGGUGGGGUAACGGCUCACCUAGGCGACGAUCCCUAGCUGGUCUGAGAGGAUGACCAGCCACACUGGAACUGAGACACGGUCCAGACUCCUACGGGAGGCAGCAGUGGGGAAUAUUGCACAAUGGGCGCAAGCCUGAUGCAGCCAUG…	R2-07	10	C48U A66G C83U U103C G449A G484A G722A G852A C1011U G1453A	17	2	1	4	10	0	1	0	1	0	0	0	1	1	0	0.540208	0	0	65.15	0.946343	0.0874292	0.355321	0.0732531	0.0908927	0.00499331	0.465581	0.117498
R2	16S	9921171	BugacMan	AAAUUGAAGAGUUUGAUCAUGGCUCAGAUUGAACGCUGGCGGCAGGCCUAACACAUGCAAGUCGAACGGUAACAGGAAGAAGCUUGCUUCUUUGCUGACGAGUGGCGGACGGGUGAGUAAUGUCUGGGAAACUGCCUGAUGGAGGGGGAUAACUACUGGAAACGGUAGCUAAUACCGCAUAACGUCGCAAGACCAAAGAGGGGGACCUUCGGGCCUCUUGCCAUCGGAUGUGCCCAGAUGGGAUUAGCUAGUAGGUGGGGUAACGGCUCACCUAGGCGACGAUCCCUAGCUGGUCUGAGAGGAUGACCAGCCACACUGGAACUGAGACACGGUCCAGACUCCUACGGGAGGCAGCAGUGGGGAAUAUUGCACAAUGGGCGCAAGCCUGAUGCAGCCAUG…	R2-08	8	G722A C840A U843C G987A U989C G1018A U1189C A1216G	16	2	1	4	9	0	1	0	0	0	0	0	1	0	0	0.544099	0	0	71.94	0.850538	0.0584795
R2	16S	9915421	Astromon	AAAUUGAAGAGUUUGAUCAUGGCUCAGAUUGAACGCUGGCGGCAGGCUUAACACAUGCAAGUCGAACGGUAACAGGAAGAAGCUUGCUUCUUUGCUGACGAGUGGCGGACGGGUGAGUAAUGUCUGGGAAACUGCCUGAUGGAGGGGGAUAACUACUGGAAACGGUAGCUAAUACCGCAUAACGUCGCAAGACCAAAGAGGGGGACCUUCGGGCCUCUUGCCAUCGGAUGUGCCCAGAUGGGAUUAGCUAGUAGGUGGGGUAACGGCUCACCUAGGCGACGAUCCCUAGCUGGUCUGAGAGGAUGACCAGCCACACUGGAACUGAGACACGGUCCAGACUCCUACGGGAGGCAGCAGUGGGGAAUAUUGCACAAUGGGCGCAAGCCUGAUGCAGCCAUG…	R2-09	5	C48U G484A G722A C1011U G1453A	16	2	1	4	9	0	0	0	0	0	0	0	0	0	0	0.540856	0	0	67.54	0.907088	0.0635668
R2	16S	9910246	AndrewKae	AAAUUGAAGAGUUUGAUCAUGGCUCAGAUUGAACGCUGGCGGCAGGCCUAACACAUGCAAGUCGAACGGUAACAGUAAGAAGCUUGCUUCUUAGCUGACGAGUGGCGGACGGGUGAGUAAUGUCUGGGAAACUGCCUGGUGGAGGGGGAUAACCACUGGAAACGGUGGCUAAUACCGCAUAACGUCGCAAGACCAAAGAGUGGGACCUUCGGGCCACUUGCCACCGGAUGUGCCCAGAUGGGAUUAGCUAGUAGGUGGGGUAACGGCUCACCUAGGCGACGAUCCCUAGCUGGUCUGAGAGGAUGACCAGCCACACUGGAACUGAGACACGGUCCAGACUCCUACGGGAGGCAGCAGUGGGGAAUAUUGCACAAUGGGCGCAAGCCUGAUGCAGCCAUG…	R2-10	33	G76U U93A A139G U154C A167G G201U U216A U224C G444C C490G G670A A681C U709G C736U G852A C896U C999G G1006C U1007C U1008C A1021G A1022G U1023G G1041C U1424C A1428U A1429C A1430C U1470G U1471G U1472A A1476G U1477C	10	1	0	3	6	3	9	1	5	1	2	1	8	3	0	0.551881	0	0	64.86	0.750983	0.0876033
R2	16S	10053698	Korosi	AAAUUGAAGAGUUUGAUCAUGGCUCAGAUUGAACGCUGGCGGCAGGCCUAACACAUGCAAGUCGAACGGUAACAGGAAGAAGCUUGCUUCUUUGCUGACGAGUGGCGGACGGGUGAGUAAUGUCUGGGAAACUGCCUGAUGGAGGGGGAUAACUACUGGAAACGGUAGCUAAUACCGCAUAACGUCGCAAGACCAAAGAGGGGGACCUUCGGGCCUCUUGCCAUCGGAUGUGCCCAGAUGGGAUUAGCUAGUAGGUGGGGUAACGGCUCACCUAGGCGACGAUCCCUAGCUGGUCUGAGAGGAUGACCAGCCACACUGGAACUGAGACACGGUCCAGACUCCUACGGGAGGCAGCAGUGGGGAAUAUUGCACAAUGGGCGCAAGCCUGAUGCAGCCAUG…	R2-11	8	U480G G484A U610G A1428U A1430C G1453A U1470G U1472A	14	1	1	4	8	1	1	0	0	0	0	0	1	0	0	0.545396	0	0	68.2	0.781527	0.0576714
R2	16S	10048193	Eli Fisker	AAAUUGAAGAGUUUGAUCAUGGCUCAGAUUGAACGCUGGCGGCAGGCCUAACACAUGCAAGUCGAACGGUAACAGGAAGAAGCUUGCUUCUUUGCUGACGAGUGGCGGACGGGUGAGUAAUGUCUGGGAAACUGCCUGGUGGAGGGGGAUAACCCGGGGAAACCCGGGCUAAUACCGCAUAACGUCGCAAGACCAAAGAGGGGGACCUUCGGGCCUCUUGCCACCGGAUGUGCCCAGAUGGGAUUAGCUAGUAGGUGGGGUAACGGCCCACCUAGGCGACGAUCCCUAGCUGGUCUGAGAGGAUGACCAGCCACACUGGAACUGAGACACGGUCCAGACUCCUACGGGAGGCAGCAGUGGGGAAUAUUGCACAAUGGGCGCAAGCCUGAUGCAGCCAUG…	R2-12	49	A139G U154C A155C C156G U157G G164C G165C U166G A167G U224C U268C G453A A456C G457A U458C A459G A460G A461G U463C U472C U473C C475U U476G U591C U593G G646C A648G G661A C744U C841A G844U G1134C C1136U C1140G C1141U C1243U G1244C C1245G U1286C G1292C C1293G G1294A A1362C A1429C A1430C G1439A C1462U U1470G U1471G	14	1	1	4	8	4	13	2	4	1	4	4	9	0	1	0.552529	0	0	71.85	1.0077	0.043178	0.388705	0.0384927	0.365765	0.104576	0.493947	0.0222171	0.965228	0.0941115	0.750106	0.0608758	0.408423	0.0252766	0.107581	0.0177433	0.627318	0.0814636	1.08863	0.229151	0.851248	0.101993	0.713325
R2	16S	10031621	Omei	AAAUUGAAGAGUUUGAUCCUGGCUCAGAUUGAACGCUGGCGGCAGGCCUAACACAUGCAAGUCGAACGGUAACAGGAAGAAGCUUGCUUCUUUGCUGACGAGCGGCGGACGGGUGAGUAAUGUCUGGGAAACUGCCUGAUGGAGGGGGAUAACUACUGGAAACGGUAGCUAAUACCGCAUAACGUCGCAAGACCAAAGAGGGGGACCUUCGGGCCUCUUGCCAUCGGAUGUGCCCAGAUGGGAUUAGCUAGUAGGUGGGGUAACGGCUCACCUAGGCGACGAUCCCUAGCUGGUCUGAGAGGAUGACCAGCCACACCGGGACUGAGACACGGUCCGGACUCCUACGGGAGGCAGCAGUGGGGAAUAUUGGACAAUGGGCGCAAGCCUGAUCCAGCCAUG…	R2-13	9	A19C U103C U317C A320G A336G C370G G391C C422A U916G	16	2	1	4	9	1	1	0	0	0	0	0	1	0	0	0.547341	0	0	74.76	0.537548	0.037354
R2	16S	9976871	amybarish	AAAUUGAAGAGUUUGAUCAUGGCUCAGAUUGAACGCUGGCGGCAUGCUUAACACAUGCAAGUCGAACGGUAACAGGAAGAAGCUUGCUUCUUUGCUGACGAGUGGCGGACGGGUGAGUAAUGUCUGGGAAACUGCCUGGUGGAGGGGGAUAACUACUGGAAACGGUAGCUAAUACCGCAUAACGUCGCAAGACCAAAGAGUGGGACCUUCGGGCCACUUGCCACCGGAUGUGCCCAGAUGGGAUUAGCUAGUAGGUGGGGUAACGGCUCACCUAGGCGACGAUCCCUAGCUGGUCUGAGAGGAUGACCAGCCACACUGGAACUGAGACACGGUCCAGACUCCUACGGGAGGCAGCAGUGGGGAAUAUUGCACAAUGGGCGCAAGCCUGAUGCAGCAAUG…	R2-14	11	G45U C48U A139G G201U U216A U224C C396A U480G G722A A1430C U1470G	13	1	1	3	8	0	3	0	1	0	0	1	2	1	0	0.544099	0	0	63.6	0.843008	0.083972
R2	16S	9976810	TheInverted	AAAUUGAAGAGUUUGAUCAUGGCUCAGAUUGAACGCUGGCGGCAGGCUUAACACAUGCAAGUCGAACGGUAACAGGAAGAAGCUUGCUUAUUUGCUGACGAGUGGCGGACGGGUGAGUAAUGUCUGGGAAACUGCCUGAUGGAGGGGGAUAACUACUGGAAACGGUAGCUAAUACCGCAUAACGUCGCAAGACCAAAGAGGGGGACCUUCGGGCCUCUCGCCAUCGGAUGUGCCCAGAUGGGAUUAGCUAGUAGGUGGGGUAACGGCUCACCUAGGCGACGAUCCCUAGCUGGUCUGAGAGGAUGACCAGCCACACUGGAACUGAGACACGGUCCAGACUCCUACGGGAGGCAGCAGUGGGGAAUAUUGCACAAUGGGCGCAAGCCUGAUGCAGCCAUG…	R2-15	7	C48U C90A U219C G852A A1430C G1453A U1470G	14	1	1	4	8	0	1	0	2	0	1	0	1	1	0	0.54345	0	0	69.19	1.04191	0.0748576	0.473244	0.0668428	0.366451	0.081275	0.501251	0.061288
R2	16S	9934751	Astromon	AAAUUGAAGAGUUUGAUCAUGGCUCAGAUUGAACGCUGGCGGCAGGCUUAACACAUGCAAGUCGAACGGUAACAGGAAGAAGCUUGCUUCUUUGCUGACGAGUGGCGGACGGGUGAGUAAUGUCUGGGAAACUGCCUGAUGGAGGGGGAUAACUACUGGAAACGGUAGCUAAUACCGCAUAACGUCGCAAGACCAAAGAGGGGGACCUUCGGGCCUCUUGCCAUCGGAUGUGCCCAGAUGGGAUUAGCUAGUAGGUGGGGUAACGGCUCACCUAGGCGACGAUCCCUAGCUGGUCUGAGAGGAUGACCAGCCACACUGGAACUGAGACACGGCCCAGACUCCUACGGGAGGCAGCAGUGGGGAAUAUUGCACAAUGGGCGCAAGCCUGAUGCAGCCAUG…	R2-16	6	C48U U333C G852A C1011U A1430C U1470G	14	1	1	4	8	0	1	0	1	0	0	0	1	1	0	0.544099	0	0	69.02	1.00895	0.0701129	0.418711	0.0304275	0.37313	0.0997408	0.496101	0.0431894
R2	16S	9929433	TheInverted	AAAUUGAAGAGUUUGAUCAUGGCUCAGAUUGAACGCUGGCGGCAGGCCUAACACAUGCAAGUCGAACGGUAACAGGAAGAAGCUUGCUUCUUUGCUGACGAGUGGCGGACGGGUGAGUAAUGUCUGGGAAACUGCCUGAUGGAGGGGGAUAACUACUGGAAACGGUAGCUAAUACCGCAUAACGUCGCAAGACCAAAGAGGGGGACCUUCGGGCCUCUUGCCAUCGGAUGUGCCCAGAUGGGAUUAGCUAGUAGGUGGGGUAACGGCUCACCUAGGCGACGAUCCCUAGCUGGUCUGAGAGGAUGACCAGCCACACUGGAACUGAGACACGGUCCAGACUCCUACGGGAGGCAGCAGUGGGGAAUAUUGCACAAUGGGCGCAAGCCUGAUGCAGCCAUG…	R2-17	1	U870A	16	2	1	4	9	0	0	0	0	0	0	0	0	0	0	0.544099	0	0	68.67	0.90678	0.0445495
R2	16S	10065983	DigitalEmbrace	AAAUUGAAGAGUUUGAUCCUGGCUCAGAUUGAACGCUGGCGGCAGGCCUAACACAUGCAAGUCGAACGGUAACAGGAAGAAGCUUGCUUCUUUGCUGACGAGUGGCGGACGGGUGAGUAAUGUCUGGGAAACUGCCUGGUGGAGGGGGAUAACCCGGGGAAACCCGGGCUAAUACCGCAUAACGUCGCAAGACCAAAGAGGGGGACCUUCGGGCCUCUUGCCACCGGAUGUGCCCAGAUGGGAUUAGCUAGUAGGUGGGGUAACGGCCCACCUAGGCGACGAUCCCUAGCUGGUCUGAGAGGAUGACCAGCCACACUGGAACUGAGACACGGUCCAGACUCCUACGGGAGGCAGCAGUGGGGAAUAUUGCACAAUGGGCGCAAGCCUGAUGCAGCCAUG…	R2-18	44	A19C A139G U154C A155C C156G U157G G164C G165C U166G A167G U224C U268C A456C G457A U458C A459G A460G A461G U472C U473C C475U U476G U591C U593G G646C A648G G661A C744U U916G G1134C C1140G C1141U C1243U G1244C C1245G G1292C C1293G G1294A A1429C A1430C G1439A C1462U U1470G U1471G	13	1	1	4	7	4	13	2	4	1	4	4	9	0	1	0.554475	0	0	75.96	0.941194	0.0734952	0.404539	0.0248756	0.259511	0.0142089	0.489107	0.0835689	0.121175	0.00927375	0.179953	0.0368561	0.085377	0.011247	0.0361203	0.00569748	0.0388762	0.0036167	0.158142	0.163514	0.809583	0.0405975	0.0549874
R2	16S	9981993	amybarish	AAAUUGAAGAGUUUGAUCAUGGCUCAGAUUGAACGCUGGCGGCAGGCUUAACACAUGCAAGUCGAACGGUAACAGGAAGAAGUUUGCUUCUUUGCUGACGAGUGGCGGACGGGUGAGUAAUGUCUGGGAAACUGCCUGAUGGAGGGGGAUAACUACUGGAAACGGUAGCUAAUACCGCAUAACGUCGCAAGACCAAAGAGGGGGACCUUCGGGCCUCUUGCCAUCGGAUGUGCCCAGAUGGGAUUAGCUAGUAGGUGGGGUAACGGCUCACCUAGGCGACGAUCCCUAGCUGGUCUGAGAGGAUGAUCAGCCACACUGGAACUGAGACACGGUCCAGACUCCUACGGGAGGCAGCAGUGGGGAAUAUUGCACAAUGGGCGCAAGCCUGAUGCAGCCAUG…	R2-19	10	C48U C83U C307U G722A A845U C1011U G1138U G1139U U1183C U1189C	17	2	1	4	10	0	0	0	0	0	0	0	0	0	0	0.540856	0	0	65.42	1.00505	0.0253755	0.419523	0.0373422	0.345865	0.102827	0.521721	0.0324603
R2	16S	9909846	AndrewKae	AAAUUGAAGAGUUUGAUCAUGGCUCAGAUUGAACGCUGGCGGCAGGCUUAACACAUGCAAGUCGAACGGUAACAGUAAGAAGCUUGCUUCUUAGCUGACGAGUGGCGGACGGGUGAGUAAUGUCUGGGAAACUGCCUGUUGGAGGGGGAUAACUACUGGAAACGGUAGCUAAUACCGCAUAACGUCGCAAGACCAAAGAGUGGGACCUUCGGGCCACUUGCCAACGGAUGUGCCCAGAUGGGAUUAGCUAGUAGGUGGGGUAACGGCUCACCUAGGCGACGAUCCCUAGCUGGUCUGAGAGGAUGACCAGCCACACUGGAACUGAGACACGGUCCAGACUCCUACGGGAGGCAGCAGUGGGGAAUAUUGCACAAUGGGCGCAAGCCUGAUGCAGCCAUG…	R2-20	20	C48U G76U U93A A139U G201U U216A U224A G484A G670A G722A C736U G852A C896U C999G C1011U G1041C G1423A A1428U G1453A U1472A	10	1	0	2	7	3	1	1	4	1	0	1	0	4	0	0.536316	0	0	64.54	1.06029	0.0885931	0.378443	0.0510021	0.351749	0.086134	0.473449	0.0879868	0.420963	0.0485911	0.357368	0.0231843	0.184988	0.0123754	0.0526045	0.00765784	0.193291	0.0228906	0.452147	0.141656	0.741008	0.0461406	0.258866
R2	23S	9910088	Astromon	GGUUAAGCGACUAAGCGUACACGGUGGAUGCCCUGGCAGUCAGAGGCGAUGAAGGACGUGCUAAUCUGCGAUAAGCGUCGGUAAGGUGAUAUGAACCGUUAUAACCGGCGAUUUCCGAAUGGGGAAACCCAGUGUGUUUCGACACACUAUCAUUAACUGAAUCCAUAGGUUAAUGAGGCGAACCGGGGGAACUGAAACAUCUAAGUACCCCGAGGAAAAGAAAUCAACCGAGAUUCCCCCAGUAGCGGCGAGCGAACGGGGAGCAGCCCAGAGCCUGAAUCAGUGUGUGUGUUAGUGGAAGCGUCUGGAAAGGCGCGCGAUACAGGGUGACAGCCCCGUACACAAAAAUGCACAUGCUGUGAGCUCGAUGAGUAGGGCGGGACACGUGGUAUCCUGUCU…	R2-21	13	A1014G G1041A C1044A C1045U C1114U U1148C U1209G C1607A A1679U U1855A G2543A U2796C U2866G	36	11	1	7	17	0	2	0	1	0	0	1	1	1	0	0.533747	0	0	91.21	0.739291	0.0385763
R2	23S	9995072	DigitalEmbrace	GGUUAAGCGACUAAGCGUACACGGUGGAUGCCCUGGCAGUCAGAGGCGAUGAAGGACGUGCUAAUCUGCGAUAAGCGUCGGUAAGGUGAUAUGAACCGUUAUAACCGGCGAUUUCCGAAUGGGGAAACCCAGUGUGUUUCGACACACUAUCAUUAACUGAAUCCAUAGGUUAAUGAGGCGAACCGGGGGAACUGAAACAUCUAAGUACCCCGAGGAAAAGAAAUCAACCGAGAUUCCCCCAGUAGCGGCGAGCGAACGGGGAGCAGCCCAGAGCCUGAAUCAGUGUGUGUGUUAGUGGAAGCGUCUGGAAAGGCGCGCGAUACAGGGUGACAGCCCCGUACACAAAAAUGCACAUGCUGUGAGCUCGAUGAGUAGGGCGGGACACGUGGUAUCCUGUCU…	R2-22	12	G2057A A2070C G2083A G2237A G2253A C2254U U2441G G2458A G2505U A2516G U2568C C2611U	39	12	1	7	19	0	3	0	1	0	0	1	2	1	0	0.532713	5	0	92.09	0.000693306	5.82833e-05
R2	23S	9976112	dl2007	GGUUAAGCGACUAAGCGUACACGGUGGAUGCCCUGGCAGUCAGAGGCGAUGAAGGACGUGCUAAUCUGCGAUAAGCGUCGGUAAGGUGAUAUGAACCGUUAUAACCGGCGAUUUCCGAAUGGGGAAACCCAGUGUGUUUCGACACACUAUCAUUAACUGAAUCCAUAGGUUAAUGAGGCGAACCGGGGGAACUGAAACAUCUAAGUACCCCGAGGAAAAGAAAUCAACCGAGAUUCCCCCAGUAGCGGCGAGCGAACGGGGAGCAGCCCAGAGCCUGAAUCAGUGUGUGUGUUAGUGGAAGCGUCUGGAAAGGCGCGCGAUACAGGGUGACAGCCCCGUACACAAAAAUGCACAUGCUGUGAGCUCGAUAAGUAGGGCGGGACACGUGGUAUCCUGUCU…	R2-23	21	G370A G664A C1044U U1119C A1304C G1311A A1347G C1349U U1624G G1659U A1679U A1711G U1712C A1746G U1747C U1751C G1766C C1986G C2001A U2292G A2340C	36	10	1	7	18	1	5	2	3	1	2	1	4	1	1	0.535468	0	0	79.61	0.00070898	0.000125511
R2	23S	10056913	Omei	GGUUAAGCGACUAAGCGUACACGGUGGAUGCCCUGGCAGUCAGAGGCGAUGAAGGACGUGCUAAUCUGCGAUAAGCGUCGGUAAGGUGAUAUGAACCGUUAUAACCGGCGAUUUCCGAAUGGGGAAACCCAGUGUGUUUCGACACACUAUCAUUAACUGAAUCCAUAGGUUAAUGAGGCGAACCCGGGGAACUGAAACAUCUAAGUACCCGGAGGAAAAGAAAUCAACCGAGAUUUCCCCAGUAGCGGCGAGCGAACGGGGAGCAGCCCAGAGCCUGAAUCAGUGUGUGUGUUAGUGGAAGCGUCUGGAAAGGCGCGCGAUACAGGGUGACAGCCCCGUACACAAAAAUGCACAUGCUGUGAGCUCGAUGAGUAGGGCGGGACACGUGGUAUCCUGUCU…	R2-24	12	G185C C211G C236U G406A C421U A504U G774A G857A G880A C897U G2642A C2772U	31	10	0	2	19	1	3	1	0	1	0	3	0	0	0	0.530992	0	1	99.6	0.95987	0.0601128	0.32129	0.00591944	0.281088	0.0489163	0.354124	0.0412813	0.288886	0.0454708	0.459947	0.0524701	0.165626	0.0169295	0.0496114	0.00885586	0.131002	0.0166609	0.245198	0.0986014	0.736026	0.0209441	0.17507
R2	23S	9919914	Eli Fisker	GGUUAAGCGACUAAGCGUACACGGUGGAUGCCCUGGCAGUCAGAGGCGAUGAAGGACGUGCUAAUCUGCGAUAAGCGUCGGUAAGGUGAUAUGAACCGUUAUAACCGGCGAUUUCCGAAUGGGGAAACCCGGUGUGUUUCGACACACCAUCAUUAACUGAAUCCAUAGGUUAAUGAGGCGAACCGGGGGAACUGAAACAUCUAAGUACCCCGAGGAAAAGAAAUCAACCGAGAUUCCCCCAGUAGCGGCGAGCGAACGGGGAGCAGCCCAGAGCCUGAAUCAGUGUGUGUGUUAGUGGAAGCGUCUGGAAAGGCGCGCGAUACAGGGUGACAGCCCCGUACACAAAAAUGCACAUGCUGUGAGCUCGAUGAGUAGGGCGGGACACGUGGUAUCCUGUCU…	R2-25	38	A131G U148C U710C A721G G777A C787U G841A U842G A936C C937U A1014U U1015C A1147G U1148A A1387C U1400G G1659U U1683C A1705G G1710C A1711C U1712C A1746G U1747G C1748G C1764G U1765C A1987G G1988C C2001A C2047U U2299G A2317C G2621A A2736G U2768C A2792G U2804C	36	11	1	6	18	3	16	0	0	0	0	4	12	0	0	0.539601	0	0	88.73	0.000638805	0.00011351
R2	23S	10061195	DigitalEmbrace	GGUUAAGCGACUAAGCGUACACGGUGGAUGCCCUGGCAGUCAGAGGCGAUGAAGGACGUGCUAAUCUGCGAUAAGCGUCGGUAAGGUGAUAUGAACCGUUAUAACCGGCGAUUUCCGAAUGGGGAAACCCAGUGUGUUUCGACACACUAUCAUUAACUGAAUCCAUAGGUUAAUGAGGCGAACCGGGGGAACUGAAACAUCUAAGUACCCCGAGGAAAAGAAAUCAACCGAGAUUCCCCCAGUAGCGGCGAGCGAACGGGGAGCAGCCCAGAGCCUGAAUCAGUGUGUGUGUUAGUGGAAGCGUCUGGAAAGGCGCGCGAUACAGGGUGACAGCCCCGUACACAAAAAUGCACAUGCUGUGAGCUCGAUGAGUAGGGCGGGACACGUGGUAUCCUGUCU…	R2-26	20	G2640A G2641A C2678A C2699G A2700U U2701C A2706G U2707A G2708C G2729U G2735U A2736C G2742C U2743C A2761G C2762G U2768G U2769A C2773U C2774U	36	11	1	6	18	3	6	0	1	0	0	3	3	1	0	0.533747	0	1	93.01	0.959671	0.0714898	0.277558	0.0173973	0.378902	0.0802551	0.511181	0.0567617	0.765846	0.0920277	0.848415	0.0666196	0.546904	0.0278426	0.127773	0.0270491	0.712263	0.0757388	0.665509	0.284647	0.79916	0.114017	0.572183
R2	23S	10050370	Omei	GGUUAAGCGACUAAGCGUACACGGUGGAUGCCCUGGCAGUCAGAGGCGAUGAAGGACGUGCUAAUCUGCGAUAAGCGUCGGUAAGGUGAUAUGAACCGUUAUAACCGGCGAUUUCCGAAUGGGGAAACCCAGUGUGUUUCGACACACUAUCAUUAACUGAAUCCAUAGGUUAAUGAGGCGAACCGGGGGAACUGAAACAUCUAAGUACCCCGAGGAAAAGAAAUCAACCGAGAUUUCCUCAGUAGCGGCGAGCGAACGGGGAGCAGCCCAGAGCCUGAAUCAGUGUGUGUGUUAGUGGAAGCGUCUGGAAAGGCGCGCGAUACAGGGUGACAGCCCCGUACACAAAAAUGCACAUGCUGUGAGCUCGAUGAGUAGGGCGGGACACGUGGUAUCCUGUCU…	R2-27	13	C236U C239U A504U C610G G618C G1425U C2164U U2320A C2332U U2334A G2458A G2641U C2773A	35	11	0	5	19	1	1	3	0	3	0	1	0	0	0	0.531336	1	0	94.75	0.993897	0.0355899	0.319632	0.0102624	0.182402	0.0401975	0.384283	0.0384191	0.479942	0.0551569	0.563969	0.0544263	0.251919	0.0459933	0.0865224	0.014481	0.285506	0.0338403	0.344558	0.103395	0.72644	0.0197899	0.2802
R2	23S	9974051	Eli Fisker	GGUUAAGCGACUAAGCGUACACGGUGGAUGCCCUGGCAGUCAGAGGCGAUGAAGGACGUGCUAAUCUGCGAUAAGCGUCGGUAAGGUGAUAUGAACCGUUAUAACCGGCGAUUUCCGAAUGGGGAAACCCACUGAGCUUCGGCUCGGUAUCAUCACCUGAAUCCAUAGGGUGAUGAGGCGAACCGGGGGAACUGAAACAUCUAAGUACCCCGAGGAAAAGAAAUCAACCGAGAUUCCCCCAGUAGCGGCGAGCGAACGGGGAGCAGCCCAGAGCCUGAAUCAGUGUGUGUGUUAGUGGAAGCGUCUGGAAAGGCGCGCGAUACAGGGUGACAGCCCCGUACACAAAAAUGCACAUGCUGUGAGCUCGAUGAGUAGGGCGGGACACGUGGUAUCCUGUCU…	R2-28	41	G132C U135A U137C A142G A144U A146G C147G U154C A156C U170G A172G G777A C787U A1304C A1347G A1387G U1400C U1599C U1624G U1683C G1684A C1704U A1705G A1711C U1747G C1764G U1765C G1766C C1986G A1987G G1988C U2105G U2106A A2183U A2184C U2292A A2340U A2736G U2768C C2855U G2862A	35	11	1	6	17	6	14	1	0	0	0	3	11	0	1	0.539945	0	0	90.69	0.884484	0.0347112	0.425812	0.0132487	0.0990134	0.00429553	0.435311	0.0557232	0.759002	0.070954	1.03349	0.100806	0.523007	0.0601412	0.116953	0.0197093	0.762972	0.0973867	0.687539	0.309268	0.738317	0.0557308	0.454581
R2	23S	10061260	Astromon	GGUUAAGCGACUAAGCGUACACGGUGGAUGCCCUGGCAGUCAGAGGCGAUGAAGGACGUGCUAAUCUGCGAUAAGCGUCGGUAAGGUGAUAUGAACCGUUAUAACCGGCGAUUUCCGAAUGGGGAAACCCAGUGUGUUUCGACACACUAUCAUUAACUGAAUCCAUAGGUUAAUGAGGCGAACCGGGGGAACUGAAACAUCUAAGUACCCCGAGGAAAAGAAAUCAACCGAGAUUUCCCCAGUAGCGGCGAGCGAACGGGGAGCAGCCCAGAGCCUGAAUCAGUGUGUGUGUUAGUGGAAGCGUCUGGAAAGGCGCGCGAUACAGGGUGACAGCCCCGUACACAAAAAUGCACAUGCUGUGAGCUCGAUGAGUAGGGCGGGACACGUGGUAUCCUGUCU…	R2-29	4	C236U A504U C2164U G2458A	36	10	0	7	19	0	0	1	0	1	0	0	0	0	0	0.533058	0	0	97.79	1.00322	0.0529688
R2	23S	10049437	AndrewKae	GGUUAAGCGACUAAGCGUACACGGUGGAUGCCCUGGCAGUCAGAGGCGAUGAAGGACGUGCUAAUCUGCGAUAAGCGUCGGUAAGGUGAUAUGAACCGUUAUAACCGGCGAUUUCCGAAUGGGGAAACCCAGUGUGUUUCGACACACUAUCAUUAACUGAAUCCAUAGGUUAAUGAGGCGAACCGGGGGAACUGAAACAUCUAAGUACCCCGAGGAAAAGAAAUCAACCGAGAUUCCCCCAGUAGCGGCGAGCGAACGGGGAGCAGCCCAGAGCCUGAAUCAGUGUGUGUGUUAGUGGAAGCGUCUGGAAAGGCGCGCGAUACAGGGUGACAGCCCCGUACACAAAAAUGCACAUGCUGUGAGCUCGAUGAGUAGGGCGGGACACGUGGUAUCCUGUCU…	R2-30	11	C816U A996G U1119C U1159C G1191A U1683C A1705G U1709C A1711C U1747G A1749G	37	11	1	7	18	0	5	0	1	0	1	1	4	0	0	0.536501	0	0	92	0.91362	0.0555714	0.223404	0.00627371	0.172582	0.0140381	0.43496	0.05027
R2	23S	10044488	Chellow	GGUUAAGCGACUAAGCGUACACGGUGGAUGCCCUGGCAGUCAGAGGCGAUGAAGGACGUGCUAAUCUGCGAUAAGCGUCGGUAAGGUGAUAUGAACCGUUAUAACCGGCGAUUUCCGAAUGGGGAAACCCAGUGUGUUUCGACACACUAUCAUUAACUGAAUCCAUAGGUUAAUGAGGCGAACCGGGGGAACUGAAACAUCUAAGUACCCCGAGGAAAAGAAAUCAACCGAGAUUCCCCCAGUAGCGGCGAGCGAACGGGGAGCAGCCCAGAGCCUGAAUCAGUGUGUGUGUUAGUGGAAGCGUCUGGAAAGGCGCGCGAUACAGGGUGACAGCCCCGUACACAAAAAUGCACAUGCUGUGAGCUCGAUGAGUAGGGCGGGACACGUGGUAUCCUGUCU…	R2-31	7	G535A C542G A547U G549U G551C A1264G C2021A	38	11	1	7	19	1	0	0	1	0	0	0	0	1	0	0.533402	1	1	94.68	0.972171	0.0656653	0.0470382	0.00385053	0.359743	0.0507826	0.3731	0.140625
R2	23S	10043417	stevetclark	GGUUAAGCGACUAAGCGUACACGGUGGAUGCCCUGGCAGUCAGAGGCGAUGAAGGACGUGCUAAUCUGCGAUAAGCGUCGGUAAGGUGAUAUGAACCGUUAUAACCGGCGAUUUCCGAAUGGGGAAACCCAGUGUGUUUCGACACACUAUCAUUAACUGAAUCCAUAGGUUAAUGAGGCGAACCGGGGGAACUGAAACAUCUAAGUACCCCGAGGAAAAGAAAUCAACCGAGAUUCCCCCAGUAGCGGCGAGCGAACGGGGAGCAGCCCAGAGCCUGAAUCAGUGUGUGUGUUAGUGGAAGCGUCUGGAAAGGCGCGCGAUACAGGGUGACAGCCCCGUACACAAAAAUGCACAUGCUGUGAGCUCGAUGAGUAGGGCGGGACACGUGGUAUCCUGUCU…	R2-32	7	C610G G618C C2164U U2320A C2332U U2334A G2458A	38	12	1	7	18	1	0	1	0	1	0	0	0	0	0	0.533058	0	0	93.89	0.971524	0.0739088	0.217312	0.0187077	0.322541	0.0535374	0.344341	0.0356906
R2	23S	10031515	amybarish	GGUUAAGCGACUAAGCGUACACGGUGGAUGCCCUGGCAGUCAGAGGCGAUGAAGGACGUGCUAAUCUGCGAUAAGCGUCGGUAAGGUGAUAUGAACCGUUAUAACCGGCGAUUUCCGAAUGGGGAAACCCAGUGUGUUUCGACACACUAUCAUUAACUGAAUCCAUAGGUUAAUGAGGCGAACCGGGGGAACUGAAACAUCUAAGUACCCCGAGGAAAAGAAAUCAACCGAGAUUUCCUAAGUAGCGGCGAGCGAACGGGAAGCAGCCCAGAGCCUGAAUCAGUGUGUGUGUUAGUGGAAGCGUCUGGAAAGGCGCGCGAUACAGGGUGACAGCCCCGUACACAAAAAUGCACAUGCUGUGAGCUCGAUGAGUAGGGCGGGACACGUGGUAUCCUGUCU…	R2-33	17	C236U C239U C240A G261A G406A C421U A504U G774A C816U G857A G880A C897U G1191A U1751C G2458A G2641U C2773A	32	10	0	3	19	0	5	1	1	1	1	5	0	0	0	0.52927	0	1	89.11	0.654162	0.0351245
R2	23S	10013944	DigitalEmbrace	GGUUAAGCGACUAAGCGUACACGGUGGAUGCCCUGGCAGUCAGAGGCGAUGAAGGACGUGCUAAUCUGCGAUAAGCGUCGGUAAGGUGAUAUGAACCGUUAUAACCGGCGAUUUCCGAAUGGGGAAACCCAGUGUGUUUCGACACACUAUCAUUAACUGAAUCCAUAGGUUAAUGAGGCGAACCGGGGGAACUGAAACAUCUAAGUACCCCGAGGAAAAGAAAUCAACCGAGAUUUCCCCAGUAGCGGCGAGCGAACGGGGAGCAGCCCAGAGCCUGAAUCAGUGUGUGUGUUAGUGGAAGCGUCUGGAAAGGCGCGCGAUACAGGGUGACAGCCCCGUACACAAAAAUGCACAUGCUGUGAGCUCGAUGAGUAGGGCGGGACACGUGGUAUCCUGUCU…	R2-34	20	C236U G406A C421U A504U G777A C787U G857A G880A C897U C1349U G1382A G1425U A1630C U1636G U1751C U1758G U1982C G2458A G2641A C2773U	32	11	0	2	19	0	6	1	2	1	2	5	1	0	0	0.530992	1	1	96.8	0.72682	0.0953668
R2	23S	10015565	Willyanto	GGUUAAGCGACUAAGCGUACACGGUGGAUGCCCUGGCAGUCAGAGGCGAUGAAGGACGUGCUAAUCUGCGAUAAGCGUCGGUAAGGUGAUAUGAACCGUUAUAACCGGCGAUUUCCGAAUGGGGAAACCCAGUGUGUUUCGACACACUAUCAUUAACUGAAUCCAUAGGUUAAUGAGGCGAACCGGGGGAACUGAAACAUCUAAGUACCCCGAGGAAAAGAAAUCAACCGAGAUUCCCCCAGUAGCGGCGAGCGAACGGGGAGCAGCCCAGAGCCUGAAUCAGUGUGUGUGUUAGUGGAAGCGUCUGGAAAGGCGCGCGAUACAGGGUGACAGCCCCGUACACAAAAAUGCACAUGCUGUGAGCUCGAUGAAUAGGGCGGGACACGUGGUAUCCUGUCU…	R2-35	15	G372A A1014G G1041A C1044A C1045U C1114U U1148C U1209G C1607A A1679U U1855A G1857A G2543A U2796C U2866G	36	11	1	7	17	0	2	0	1	0	0	1	1	1	0	0.533058	0	0	92.16	0.834589	0.145079
R2	23S	9968459	JR	GGUUAAGCGACUAAGCGUAUACGGUGGAUGCCCUGGCAGUCAGAGGCGAUGAAGGACGUGCUAAUCUGCGAUAAGCGUCGGUAAGGUGAUAUGAACCGAUAUAACCGGCGAUAUCCGAAUGGGGAAACCCAGUAUAUAUAGAUAUACUAUUAUAAUAUAAAUCCAUAGUAUUAUAAGGCGAACGUAGGGAACUGAAACAUCUAAGUACCUAUAGGAAAAGAAAUCAACCGAGAUUCCCCCAGUAGCGGCGAGCGAACGGGGAGCAGCCCAGAGCCUGAAUCAGUGUGUGUGUUAGUGGAAGCGUCUGGAAAGGCGCGCGAUACAGGGUGACAGCCCCGUAUAUAAAAAUGCACAUGCUGUGAGCUCGAUGAGUAGGGCGGGACACGUGGUAUCCUGUCU…	R2-36	137	C20U U99A U113A G134A G136A U138A C140A C143U C145U C151U U154A A156U C157A G159A G169U U170A A172U G175A C184G G185U G186A C210U C211A G212U C341U C343U G406A C421U G520A C540U C542U G543A C550U G551A U594A C595U U596A A661U G662A G663U G664A C717U C719U C840U G841A G843A A844U U847A C851U U852A C853U C854A A877U G879U G880A C885U C888A C897U C898G G923U G924A A925U G926A U934A C935U C937U C1013…	32	11	1	5	15	9	37	10	8	10	0	37	0	8	0	0.498623	0	3	115.14	0.00804157	0.00286971
R2	23S	10022226	Korosi	GGUUAAGCGACUAAGCGUACACGGUGGAUGCCCUGGCAGUCAGAGGCGAUGAAGGACGUGCUAAUCUGCGAUAAGCGUCGGUAAGGUGAUAUGAACCGUUAUAACCGGCGAUUUCCGAAUGGGGAAACCCAGUGUGUUUCGACACACUAUCAUUAACUGAAUCCAUAGGUUAAUGAGGCGAACCGGGGGAACUGAAACAUCUAAGUACCCCGAGGAAAAGAAAUCAACCGAGAUUCCCCCAGUAGCGGCGAGCGAACGGGGAGCAGCCCAGAGCCUGAAUCAGUGUGUGUGUUAGUGGAAGCGUCUGGAAAGGCGCGCGAUACAGGGUGACAGCCCCGUACACAAAAAUGCACAUGCUGUGAGCUCGAUGAGUAGGGCGGGACACGUGGUAUCCUGUCU…	R2-37	9	U1209G G1210U C1211A G1332A G1989A C2164U G2458A C2628U G2644A	36	11	1	6	18	0	0	0	0	0	0	0	0	0	0	0.53168	0	0	85.5	0.919872	0.0622572	0.0877737	0.0279643	0.219	0.0122791	0.392514	0.0281747
R2	23S	10019729	Eli Fisker	GGUUAAGCGACUAAGCGUACACGGUGGAUGCCCUGGCAGUCAGAGGCGAUGAAGGACGUGCUAAUCUGCGAUAAGCGUCGGUAAGGUGAUAUGAACCGUUAUAACCGGCGAUUUCCGAAUGGGGAAACCCAGUGUGUUUCGACACACUAUCAUUAACUGAAUCCAUAGGUUAAUGAGGCGAACCGGGGGAACUGAAACAUCUAAGUACCCCGAGGAAAGGAAAUCAACCGAGACUCCCCCAGUAGCGGCGAGCGAACGGGGAGCAGCCCAGAGCCUGAAUCAGUGUGUGUGUUAGUGGAAGCGUCUGGAAAGGCGCGCGAUACAGGGUGACAGCCCCGUACACAAAAAUGCACAUGCUGUGAGCUCGAUGAGUAGGGCGGGACACGUGGUAUCCUGUCU…	R2-38	9	A219G U234C A430G A1772G U1782C U1979C U2586C G2808U U2891A	35	10	1	7	17	0	1	0	0	0	0	0	1	0	0	0.536157	2	0	95.48	0.892162	0.0241716	0.301899	0.0162798	0.168656	0.00876597	0.438988	0.0178276	0.770591	0.0504416	0.712072	0.174611	0.551016	0.0288976	0.145519	0.0428802	0.880449	0.0885138	0.660763	0.12947	0.648044	0.034904	0.464452
R2	23S	9909293	stevetclark	GGUUAAGCGACUAAGCGUACACGGUGGAUGCCCUGGCAGUCAGAGGCGAUGAAGGACGUGCUAAUCUGCGAUAAGCGUCGGUAAGGUGAUAUGAACCGUUAUAACCGGCGAUUUCCGAAUGGGGAAACCCAGUGUGUUUCGACACACUAUCAUUAACUGAAUCCAUAGGUUAAUGAGGCGAACCGGGGGAACUGAAACAUCUAAGUACCCCGAGGAAAAGAAAUCAACCGAGAUUCCCCCAGUAGCGGCGAGCGAACGGGGAGCAGCCCAGAGCCUGAAUCAGUGUGUGUGUUAGUGGAAGCGUCUGGAAAGGCGCGCGAUACAGGGUGACAGCCCCGUACACAAAAAUGCACAUGCUGUGAGCUCGAUGAGUAGGGCGGGACACGUGGUAUCCUGUCU…	R2-39	4	C610G G618C C2164U G2458A	37	11	1	7	18	1	0	0	0	0	0	0	0	0	0	0.533402	0	0	91.18	1.02271	0.041299
R2	23S	9908491	Eli Fisker	GGUUAAGCGACUAAGCGUACACGGUGGAUGCCCUGGCAGUCAGAGGCGAUGAAGGACGUGCUAAUCUGCGAUAAGCGUCGGUAAGGUGAUAUGAACCGUUAUAACCGGCGAUUUCCGAAUGGGGAAACCCAGUGUGUUUCGACACACUAUCAUUAACUGAAUCCAUAGGUUAAUGAGGCGAACCGGGGGAACUGAAACAUCUAAGUACCCCGAGGAAAAGAAAUCAACCGAGAUUCCCCCAGUAGCGGCGAGCGAACGGGGAGCAGCCCAGAGCCUGAAUCAGUGUGUGUGUUAGUGGAAGCGUCUGGAAAGGCGCGCGAUACAGGGUGACAGCCCCGUACACAAAAAUGCACAUGCUGUGAGCUCGAUGAGUAGGGCGGGACACGUGGUAUCCUGUCU…	R2-40	6	G2128C U2131G G2136C U2155G A2158G C2160G	37	11	1	8	17	1	0	0	1	0	1	0	0	0	0	0.535124	3	0	95	0.934291	0.0531252	0.152815	0.0238467	0.119385	0.0232727	0.443684	0.0206742
RCP	16S			AAAUUGAAGAGUUUGAUCAUGGCUCAGAUUGAACGCUGGCGGCAGGCCUAACACAUGCAAGUCGAACGGUAACAGGAAGAAGCUUGCUUCUUUGCUGACGAGUGGCGGACGGGUGAGUAAUGUCUGGGAAACUGCCUGAUGGAGGGGGAUAACUACUGGAAACGGUAGCUAAUACCGCAUAACGUCGCAAGACCAAAGAGGGGGACCUUCGGGCCUCUUGCCAUCGGAUGUGCCCAGAUGGGAUUAGCUAGUAGGUGGGGUAACGGCUCACCUAGGCGACGAUCCCUAGCUGGUCUGAGAGGAUGAACAGCCACACUGGAACUGAGACACGGUCCAGACUCCUACGGGAGGCAGCAGUGGGGAAUAUUGCACAAUGGGCGCAAGCCUGAUGCAGCCAUG…	CP-01	2	C307A C758U	16	2	1	4	9	0	0	0	0	0	0	0	0	0	0	0.542802	2	0	62.29	0.624635	0.0472949
RCP	16S			AAAUUGAAGAGUUUGAUCAUGGCUCAGAUUGAACGCUCGCGGCAGGCCUAACACAUGCAAGUCGAACUGUAACAGGAAGAAGCUUGCUUCUUUGCUGACGAGUGGCGGACGGGUGAGUAAUGUCUGGGAAACUGCCAGCUGGAGGGGGAUAACUACUGGAAACGGUAGCUAAUACCGCAUAACGUCGCAAGACCAAAGAGGGGGACCUUCGGGCCUCUUGCCAUCGGAUGUGCCCAGAUGGGAUUAGCUAGUAGGUGGGGUAACGGCUCACCUAGGCGACGAUCCCUAGCUGGUCUGAGAGGAUGACCAGCCACACUGGAACUGAGACACGGUCCAGACUCCUACGUGAGGCAGCAGUGGGGAAUAUUGCACAAUGGGCGCAAGCCUGAUGCAGCCAUG…	CP-02	13	G38C G68U U137A A139C G347U C422A A802G G818A C866U C999G U1211G C1403G A1534G	16	2	1	4	9	0	0	0	0	0	0	0	0	0	0	0.54345	11	0	59.89	0.125633	0.0116565
RCP	16S			AAAUUGAAGAGUUUGAUCAUGGCUCAGAUUGAACGCUGGCGGCAGGCCUAACACAUGCAAGUCGAACGGUAACAGGAAGAAGCUUGCUUCUUUGCUGACGAGUGGCGGACGGGUGAGUAAUGUCUGGGAAACUGCCUGAUGGAGGGGGAUAACUACUGGAAACGGUAGCUAAUACCGCAUAACGUCGCAAGACCAAAGAGGGGGACCUUCGGGCCACUUGCCAUCGGAUGUGCCCAGAUGGGAUUAGCUAGUAGGUGGGGUAACGGCUCACCUAGGCGACGAUCCCUAGCUGUUCUGAGAGGAUGACCAGCCACACUGGAACUGAGACACGGUCCAGACUCCUACGGGAGGCAGCAGUGGGGAAUAUUGCACAAUGGGCGCAAGCGUGAUGCAGCCAUG…	CP-03	21	U216A G293U C386G U421G C477G U593G A648U A681U G727U A767U G776U G927C G963C G1079U C1112U A1248C U1391C G1419U A1503G C1524G U1528A	15	2	1	3	9	0	0	0	1	0	1	0	0	0	0	0.54345	13	1	68.63	0.135133	0.0225131
RCP	16S			AAAUUGAAGAGUUUGAUCAUGGCUCAGAUUGAACGCUGGCGGCAGGCCUAACACAUGCAAGUCGAACGGGAACAGGAAGAAGCUUGCUUCUUUGCAUUCGAGUGGCGGCCGGGUGAGUAAUGUCUGGGAAACUGCCUGAUGGAGGGGGAUAACUAGUGGAAACGGUAGCUAAUUCCGCAUAAAGUCGCAAGACCAAAGAGGGGGACCUGCGGGCCUCUUGCCAUCGGAUGUACCCAAAUGGGAUUAGCUAGUAGGUGGGGUAACGGCUCUCCUAGGCGACGAUCCCUAGCUGGUCUGAGAGGAUGACCAGCCACACUAGAACCGAGACACGGUCCAGACUCCUACGGGAGGCAGCAGUGGGGAAUAUUGCACAAUAGGCGCAUGCCUGAUGCAGCCAUG…	CP-04	55	U70G U96A G97U A98U A109C C156G A174U C183A U209G G232A G237A A270U G318A U323C G376A A383U G402U A415G A432U G453C U458G C475A U476C C514U A559C G577C U598A G646C G682A G761U G786A G851A A860C C862G C879U A915G U965G C980A U992A U1017A A1019U C1031U G1057U G1061U G1084A A1110G C1141A U1168G A1201G U1202A A1238G G1371C U1440G U1495A C1539A	18	2	1	4	11	0	0	3	2	2	0	0	0	2	1	0.540856	44	1	80.81	0.117452	0.0193894
RCP	16S			AAAUUGAAGAGUUUGAUCAUGGCUCAGAUUGAACGCUGGCGGCAGGCCUAACACAUGCAAGUCGAACGGUAACAGGAAGAAGCUCGCUUGUUUGCUGACGAGUGGCGGACGGGUGAGUAAUGUCUGGGAAACUGCCUGAUGGAGGGGGAUAAUUACUGGCAACGGUAGCUAAUACCGCAUAACAUCGCAAGACCAAAGAGGGGGACCUUCGGGCCUCUUGCCAUCGGAUGUGCCCAGAUGGGAUUAGCUAGUAGGUGGGGUAACGGCUCACCUAGGCGACGACCCCUAGCUGGUCUGAGAGGAUGACCAGCCACACUGGAACUGAGACACGGUCCAGACUCCUACGUGAGGCAGCAGUGGGGAAUAUUGCACAAUGGGCGCAAGCCUGAUGCAGCCAUG…	CP-05	55	U85C C90G C153U A160C G184A U283C G347U C401G U407A C422A U438G C475A C477G C492U A509C C514A C618U C624U U638G A665C G674U A681C G698C G800A A802U U804C G844A U891G A892G A908C G926A U943A C999U U1029G C1112A G1127A C1128U G1178A A1179C A1180U A1196C U1205G U1211G C1267G G1279A G1334C A1418U A1437C A1446G U1474A A1483C U1490A G1504A C1521U G1523U	14	1	1	3	9	0	0	6	1	6	1	0	0	0	0	0.542802	41	1	88.11	0.119725	0.0127389
RCP	16S			AAAUUGAAGAGUUUGAUCAUGGCUCAGAUUGAACGCUGGCGGCAGGCCUAACACAUGCAAGUCGAACGGUAACAGGAAGAAGCUUGCUUCUUUGCUGACGAGUGGCGGACGGGUGAGUAAUGUCUGGGAAACUGCCUGAUGGAGGGGGAUAACUACUGGAAACGGUAGCUAAUACCGCAUAACGUCGCAAGACCAAAGAGGGGGACCUUCGGGCCACUUGCCAUCGGAUGUGCCCAGAUGGGAUUAGCUAGUAGGUGGGGUAACGGCUCACCUAGGCGACGAUCCCUAGCUGUUCUGAGAGGAUGACCAGCCACACUGGAACUGAGACACGGUCCAGACUCCUACGGGAGGCAGCAGUGGGGAAUAUUGCACAAUGGGCGCAAGCGUGAUGCAGCCAUG…	CP-06	17	U216A G293U C386G U421G C477G U593G A681U A767U G927C G1079U C1112U A1248C U1391C G1419U A1503G C1524G U1528A	15	2	1	3	9	0	0	0	1	0	1	0	0	0	0	0.544747	11	1	66.14	0.126784	0.0159136
RCP	16S			AAAUUGAAGAGUUUGAUCAUGUCUCAGAUUGAACGCUGGCGGCAGGCCUAACACAUGCAAGUCGAACGGUAACAGGAAGAAGCUUGCUUCUUUGCUGACGAGUGGCGGACGGGUGAGUAAUGUCUGGGAAACUCCCUGAUGGAGGGGGAUAACUACUGGAAACGGUAGCUAAUACCGCAUAACGUCGCAAGACCAAAGAGGGGGACCUGCGGGCCUCUUGCCAUCGGAUGUGCCCAGAUGGGAUUAGCUAGUAGGUGGGGUAACGGCUCACCUAGGCGACGAUCCCUAGCUGGUCUGAGAGGAUGACCAGCCACACUGGAACUGAGACACGGUCCAGACUCCUACGGGAGGCAGCAGUGGGGAAUAUUGCACAAUGGGCGCAAGCCUGAUGCAGCCAUG…	CP-07	11	G22U G134C U209G U717G G769U G917A U1062G U1330G U1406G U1451A G1482U	16	2	1	4	9	0	0	0	0	0	0	0	0	0	0	0.544747	11	0	62.54	0.136643	0.0287572
RCP	16S			AAAUUGAAGAGUUUGAUCAUGGCUCAGAUUGAACGCUGGCGGCAGGCCUAACACAUGCAAGUCGAACGGUAACAGGAAGAAGCUUGCUUCUUUGCUGACGAGUGGCGGACGGGUGAGUAAUGUCUGGGAAACUGCCUGAUGGAGGGGGAUAACUACUGGAAACGGUAGCUAAUACCGCAUAACGUCGCAAGACCAAAGAGGGGGACCUUCGGGCCUCUUGCCAUCGGAUGUGCCCAGAUGGGAUUAGCUAGUAGGUGGGGUAACGGCUCACCUAGGCGACGAUCCCUAGCCGGUCUGAGAGGAUGACCAGCCACACUGGAACUGAGACACGGUCCAGACUCCUACGGGAGGCAGCAGUGGGGAAUAUUGCACAAUGGGCGCAAGCCUGAUGCAGCCAUG…	CP-08	4	U291C G570C A749U U1189G	16	2	1	4	9	0	0	0	0	0	0	0	0	0	0	0.545396	4	0	62.78	0.127854	0.0202524
RCP	23S			GGUUAAGCGACUAAGCGUACACGGUGGAUGCCCUGGCAGUCAGAGGCGAUGAAGGACGUGCUAAUCUGCGAUAAGCGUCGGUAAGGUGAUAUGAACCGUUAUAACCGGCGAUUUCCGAAUGGGGAAACCCAGUGUGUUUCGACACACUAUCAUUAACUGAAUCCAUAGGUUAAUGAGGCGAACCGGGGGAACUGAAACAUCUAAGUACCCCGAGGAAAAGAAAUCAACCGAGAUUCCCCCAGUAGCGGCGAGCGAACGGGGAGCAGCCCAGAGCCUGAAUCAGUGUGUGUGUUAGUGGAAGCGUCUGGAAAGGCGCGCGAUACAGGGUGACAGCCCCGUACACAAAAAUGCACAUGCUGUGAGCUCGAUGAGUAGGGCGGGACACGUGGUAUCCUGUCU…	CP-09	1	C2626A	37	11	1	7	18	0	0	0	0	0	0	0	0	0	0	0.533747	0	0	91.23	1.13119	0.147103
RCP	23S			GGUUUAGCGACUAAGCGUACACGGUGGAUGCCCUGGCAGUCAGAGGCGAUGAAGGACGUGCUAAUCUGCGAUAAGCGUCGGUAAGGUGAUAUGAACCGUUAUAACCGGCGAUUUCCGAAUGGGGAAACCCAGUGUGUUUCGACACACUAUCAUUAACUGAAUCCAUAGGUUAAUGAGGCGAACCGGGGGAUCUGAAACAUCUAAGUACCCCGAGGAAAAGAAAUCAACCGAGAUUCCCCCAGUAGCGGCGAGCGAACGGGGAUCAGCCCAGAGCCUGAAUCAGUGUGUGUGUUAGUGGAAGCGUCUGGAAAGGCGCGCGAUACAGGGUGACAGCCCCGUUCACAAAAAUGCACAUGCUGUGAGCUCGAUGAGUAGGGCGGGACACGUGGUAUCCUGUCU…	CP-10	32	A5U A191U G263U A340U U525G G559U G651C G684C U811C A996U A1040U G1137A G1271A G1299U A1353G G1356A C1606G C1646G C1656U C1658A A1739G G1756C U1765G G1799C G1807C C1961A C1996A G2046C A2241U U2449C U2561A C2815G	38	11	2	7	18	0	0	1	1	1	0	0	0	1	0	0.532713	29	5	96.85	0.00193457	0.000481557
RCP	23S			GGUUAAGCGACUAAGCGUACACGGUGGAUGCCCUGGCAGUCAGAGGCGAUGAAGGACGUGCUAAUCUGCGAUAAGCGUCGGUAAGGUGAUAUGAACCGUUAUAACCGGCGAUUUCCGAAUGGGGAAACCCAGUGUGUUUCGACACACUAUCAUUAACUGAAUCCAUAGGUUAAUGAGGCGAACCGGGGGAACUGAAACUUCUAAGUACCCCGAGGAAAAGAAAUCAACCGAGAUUCCCCCAGUAGCGGCGAGCGAACGGGGAGCAGCCCAGAGCCUGAAUCAGUGUGUGUGUUAGUGGAAGCGUCUGGAAAGGCGCGCGAUACAGGGUGACAGCCCCGUACACAAAAAUGCACAUGCUGUGAGCUCGAUGAGUAGGGCGAGACACGUGGUAUCCUGUCU…	CP-11	15	A199U G380A A844G G914U G1737C G1983U U2099A U2197G C2200A C2540G G2553A C2558U G2623U C2626A A2660G	37	11	1	7	18	0	0	2	0	1	0	0	0	0	1	0.532369	12	1	84.7	0.00147024	0.000563223
RCP	23S			GGUUUAGCGACUAAGCGUACACGGUGGAUGCCCUGGCAGUCAGAGGCGAUGAAGGACGUGCUAAUCUGCGAUAAGCGUCGGUAAGGUGAUAUGAACCGUUAUAACCGGCGAUUUCCGAAUGGGGAAACCCAGUGUGUUUCGACACACUAUCAUUAACUGAAUCCAUAGGUUAAUGAGGCGAACCGGGGGAUCUUAAACAUCUAAGUACCCCGAGGAAAAGAAAUCAACCGAGAUUCCCCCAGUAGCGGCGAGCGAACGGGGAUCAGCCCAGAGCCUGAAUCAGUGUGUGUGUUAGUGGAAGCGUAUGGAAAGGCGCGCGAUACAGGGUGACAGCCCCGUUCACAAAAAUGCACAUGCUGUGAGCUCGAUGAGUAGGGCGGGACACGUGGUAUCCUGUCU…	CP-12	72	A5U A191U G194U G263U C305A A340U U525G G553U G559U U567G G651C U667A G684C U811C C890U A899C A905G G952C G962A A996U A1040U G1115U G1137A G1252C G1271A G1299U U1329C C1348U A1353G G1356A G1482C U1487G U1576C C1606G C1646G C1656U C1658A A1717U A1739G G1756C U1765G G1799C G1807C C1908U U1943C C1961A C1996A G2002C G2046C A2114G U2122G U2151A A2212G A2241U U2249C A2297G U2384C C2385G C2427G U2449C G…	39	11	2	8	18	0	0	3	3	2	1	0	0	2	1	0.534091	63	6	102.78	0.00161418	0.000373524
RCP	23S			GGUUUAGCGACUAAGCGUACACGGUGGAUGCCCUGGCAGUCAGAGGCGAUGAAGGACGUGCUAAUCUGCGAUAAGCGUCGGUAAGGUGAUAUGAACCGUUAUAACCGGCGAUUUCCGAAUGGGGAAACCCAGUGUGUUUCGACACACUAUCAUUAACUGAAUCCAUAGGUUAAUGAGGCGAACCGGGGGAUCUUAAACAUCUAAGUACCCCGAGGAAAAGAAAUCAACCGAGAUUCCCCCAGUAGCGGCGAGCGAACGGGGAUCAGCCCAGAGCCUGAAUCAGUGUGUGUGUUAGUGGAAGCGUAUGGAAAGGCGCGCGAUACAGGGUGACAGCCCCGUUCACAAAAAUGCACAUGCUGUGAGCUCGAUGAGUAGGGCGGGACACGUGGUAUCCUGUCU…	CP-13	43	A5U A191U G194U G263U C305A A340U U525G G559U G651C U667A G684C U811C G962A A996U A1040U G1137A G1252C G1271A G1299U A1353G G1356A C1606G C1646G C1656U C1658A A1717U A1739G G1756C U1765G G1799C G1807C C1961A C1996A G2046C A2241U A2297G C2427G U2449C C2512U C2551G U2561A A2814G C2815G	38	11	2	7	18	0	0	1	2	1	0	0	0	2	0	0.532025	39	6	96.89	0.00157849	0.000322038
RCP	23S			GGUUAAGCGACUAAGCGUACACGGUGGAUGCCCUGGCAGUCAGAGGCGAUGAAGGACGUGCUAAUCUGCGAUAAGCGUCGGUAAGGUGAUAUGAACCGUUAUAACCGGCGAUUUCCGAAUGGGGAAACCCAGUGUGUUUCGACACACUAUCAUUAACUGAAUCCAUAGGUUAAUGAGGCGAACCGGGGGAACUGAAACAUCUAAGUACCCCGAGGAAAAGAAAUCAACCGAGAUUCCCCCAGUAGCGGCGAGCGAACGGGGAGCUGCCCAGAGCCUGAAUCAGUGUGUGUGUUAGUGGAAGCGUCUGGAAAGGCGCGCGAUACAGGGUGACAGCCCCGUACACAAAAAUGCACAUGCUGUGAGCUCGAUGAGUAGGGCGGGACACGUGGUAUCCUGUCU…	CP-14	4	A265U G551U A821U A1569U	36	10	1	7	18	0	0	0	0	0	0	0	0	0	0	0.533747	3	0	89.15	0.140911	0.0152222
RCP	23S			GGUUAAGCGACUAAGCGUACACGGUGGAUGCCCUGGCAGUCAGAGGCGAUGAAGGACGUGCUAAUCUGCGAUAAGCGUCGGUAAGGUGAUAUGAACCGUUAUAACCGGCGAUUUCCGAAUGGGGAAACCCAGUGUGUUUCGACACACUAUCAUUAACUGAAUCCAUAGGUUAAUGAGGCGAACCGGGGGAACUGAAACAUCUAAGUACCCCGAGGAAAAGAAAUCAACCGAGAUUCCCCCAGUAGCGGCGAGCGAACGGGGAGCAGCCCAGAGCCUGAAUCAGUGUGUGUGUUAGUGGAAGCGUCUGGAAAGGCGCGCGAUACAGGGUGACAGCCCCGUACACAAAAAUGCACAUGCUGUGAGCUCGAUGAGUAGGGCGGGACACGUGGUAUCCUGUCU…	CP-15	7	G1737C U2099A U2197G C2540G G2553A C2626A A2660G	37	11	1	7	18	0	0	0	0	0	0	0	0	0	0	0.534091	6	0	82.67	0.00110095	0.000345249
RCP	23S			GGUUUAGCGACUAAGCGUACACGGUGGAUGCCCUGGCAGUCAGAGGCGAUGAAGGACGUGCUAAUCUGCGAUAAGCGUCGGUAAGGUGAUAUGAACCGUUAUAACCGGCGAUUUCCGAAUGGGGAAACCCAGUGUGUUUCGACACACUAUCAUUAACUGAAUCCAUAGGUUAAUGAGGCGAACCGGGGGAUCUGAAACAUCUAAGUACCCCGAGGAAAAGAAAUCAACCGAGAUUCCCCCAGUAGCGGCGAGCGAACGGGGAUCAGCCCAGAGCCUGAAUCAGUGUGUGUGUUAGUGGAAGCGUAUGGAAAGGCGCGCGAUACAGGGUGACAGCCCCGUUCACAAAAAUGCACAUGCUGUGAGCUCGAUGAGUAGGGCGGGACACGUGGUAUCCUGUCU…	CP-16	35	A5U A191U G263U C305A A340U U525G G559U G651C G684C U811C A996U A1040U G1137A G1252C G1271A G1299U A1353G G1356A C1606G C1646G C1656U C1658A A1739G G1756C U1765G G1799C G1807C C1961A C1996A G2046C A2241U U2449C U2561A A2814G C2815G	38	11	2	7	18	0	0	1	1	1	0	0	0	1	0	0.532713	31	6	97.76	0.00107611	0.000670864
Combinations					Wild type	0																					1.00234	0.105151	0.41232	0.0739974	0.33514	0.0542252	0.498551	0.05438	0.825935	0.0564826	0.754114	0.0370008	0.609907	0.0273656					0.642042	0.0504559			0.665427
Combinations					R1-09_R1-33	28																					1.42152	0.10125	0.611896	0.177006	0.462536	0.15635	0.580057	0.0764737	0.868078	0.142009	0.864875	0.0866005	0.557572	0.0581911					0.747673	0.0840277			0.95237
Combinations					R1-13_R1-33	55																					0.948395	0.146943	0.526437	0.161439	0.342967	0.0948737	0.500319	0.0757512	0.820629	0.106552	0.6813	0.0428313	0.462318	0.0464161					0.654538	0.0652632			0.692913
Combinations					R2-02_R1-33	30																					1.13255	0.184737	0.571299	0.155141	0.445481	0.142066	0.637036	0.10722	0.971357	0.0782736	0.809425	0.0591739	0.607185	0.0347095					0.749146	0.111248			0.802754
Combinations					R1-09_R2-26	35																					1.10203	0.0771463	0.532631	0.158098	0.377269	0.049448	0.66451	0.064454	0.992456	0.232978	0.783732	0.0819594	0.627255	0.107009					0.726366	0.089978			0.813166
Combinations					R1-13_R2-26	62																					0.856305	0.0803273	0.407685	0.065003	0.333362	0.0815839	0.527904	0.0447808	0.738822	0.0736613	0.652402	0.0386128	0.514372	0.064518					0.534563	0.0582368			0.67407
Combinations					R2-02_R2-26	37																					0.988009	0.170611	0.460633	0.0675304	0.37621	0.0573909	0.608894	0.0501667	0.832296	0.0641125	0.802191	0.096989	0.6393	0.0686777					0.670521	0.0685103			0.72289
[truncated: 11 more columns]

## Sheet: iSAT - Individual designs
				iSAT Timepoint (min)
iSAT_condition	Subunit	Round	Design_ID	0	5	10	15	20	25	30	35	40	45	50	55	60	65	70	75	80	85	90	95	100	105	110	115	120	125	130	135	140	145	150	155	160	165	170	175	180	185	190	195	200	205	210	215	220	225
Low magnesium and low temperature (3.75 mM Mg2+ and 30 ˚C)	16S	R1	Wild type	-7.19906e-06	-0.000165751	-0.000216188	-0.000425177	-6.48564e-05	0.000115293	0	5.04366e-05	0.000158531	-0.000194569	-0.000122514	0.000108094	0.000237807	8.64752e-05	-4.32376e-05	2.88178e-05	-0.000151332	-7.92761e-05	-0.000403558	-7.20554e-05	-0.000295464	-0.000223387	-0.000158531	7.19906e-06	-5.04366e-05	-2.16188e-05	5.04366e-05	0.000129713	0.000338702	0.000100895	0.000374718	0.000446796	0.00108094	0.00161421	0.00192407	0.00232763	0.00284648	0.0039058	0.00450391	0.00567854	0.00703331	0.00831603	0.00958432	0.0107806	0.0123804	0.0145206
Low magnesium and low temperature (3.75 mM Mg2+ and 30 ˚C)	16S	R1	Wild type	3.60385e-05	-0.000295464	-0.00017295	0.000288243	8.64752e-05	-1.44197e-05	0.00017295	9.36742e-05	7.20554e-05	-0.000151332	0.000180149	-0.000281044	0.000367519	-0.000129713	-0.000281044	-0.000317083	-4.32376e-05	2.88178e-05	-0.000165751	3.60385e-05	-0.000100895	1.44197e-05	-0.000266625	-0.000252226	0.000252226	2.16188e-05	-1.44197e-05	-0.000151332	0.00018737	0.000252226	0.000396337	0.000619746	0.000929608	0.00122507	0.00140522	0.00256544	0.00304105	0.00381933	0.00456876	0.00554883	0.00640636	0.00742966	0.00915195	0.0105644	0.011948	0.013591
Low magnesium and low temperature (3.75 mM Mg2+ and 30 ˚C)	16S	R1	Wild type	-0.000185283	-7.27988e-05	-0.000277934	0.000125725	7.94096e-05	-0.000152208	3.97048e-05	0.000205135	8.60205e-05	-0.000277934	-7.27988e-05	3.97048e-05	-9.92621e-05	9.92621e-05	1.98524e-05	0.000145578	-1.98524e-05	-0.000132356	-0.000191913	0.000172061	-0.000191913	-4.63157e-05	0.000172061	-0.000231618	0.000172061	0.000218377	0.000363954	0.000555867	0.00108527	0.0009066	0.00141613	0.00203819	0.00309698	0.00320948	0.00424842	0.0054528	0.00648513	0.00759686	0.00899975	0.0102372	0.0119975	0.0137908	0.0155312	0.0172848	0.0193296	0.0217318
Low magnesium and low temperature (3.75 mM Mg2+ and 30 ˚C)	16S	R1	Wild type	-0.000284545	-0.000231618	-0.000297786	-1.32416e-05	-0.000238229	-3.3094e-05	5.95572e-05	-0.000231618	-0.000132356	-0.000258081	8.60205e-05	-0.000258081	-7.94096e-05	0	-1.98524e-05	-9.26512e-05	-0.000119114	-1.32416e-05	6.61681e-05	-4.63157e-05	-9.26512e-05	-0.000224987	5.29464e-05	-0.000172061	0.000350733	0.000198524	0.000284545	0.00065513	0.00106542	0.00154188	0.00171392	0.00233597	0.00289845	0.0038249	0.00484399	0.00594911	0.00700129	0.0082917	0.00985341	0.011349	0.0132085	0.0149621	0.0167422	0.0190319	0.0205803	0.0227045
Low magnesium and low temperature (3.75 mM Mg2+ and 30 ˚C)	16S	R1	Wild type	-4.63157e-05	-0.000390437	-0.000238229	-3.3094e-05	3.97048e-05	4.63157e-05	7.94096e-05	8.60205e-05	4.63157e-05	-1.98524e-05	-0.000112504	9.92621e-05	-0.000158819	0	-0.000337491	-0.000191913	-0.000218377	-0.000132356	-0.000231618	-0.000324249	-5.29464e-05	-6.61681e-05	-8.60205e-05	0.000264692	0.000449995	0.000397048	0.000502921	0.000674982	0.0009066	0.00124409	0.0015551	0.00187937	0.00293816	0.0037852	0.00430797	0.00521457	0.00608808	0.00757701	0.00890049	0.0103563	0.0114217	0.0135327	0.0154716	0.017265	0.019409	0.0214141
Low magnesium and low temperature (3.75 mM Mg2+ and 30 ˚C)	16S	R1	Wild type	6.48181e-05	-7.19481e-06	7.19481e-06	-0.000475333	-7.2013e-05	0.000158437	-0.000201649	-3.60173e-05	3.60173e-05	-0.000172848	-0.000180043	1.44112e-05	0.000288073	8.64242e-05	0.00010803	-7.19481e-06	-0.000230472	-8.64242e-05	-0.000273684	-7.2013e-05	-0.000410515	-0.000151242	-5.04069e-05	4.32121e-05	-0.000237667	-5.76233e-05	0	0	0.000273684	0.000151242	0.000388909	0.00040332	0.00111632	0.00173568	0.00193735	0.0024847	0.00290962	0.00398271	0.00436442	0.00552395	0.00696434	0.00805906	0.00953546	0.0107526	0.0124019	0.0144905
Low magnesium and low temperature (3.75 mM Mg2+ and 30 ˚C)	16S	R1	Wild type	0.00010803	-0.000136831	5.04069e-05	0.000237667	7.92294e-05	2.88009e-05	-2.88009e-05	7.19481e-06	-5.04069e-05	-0.000129636	0.000122441	-0.000374498	0.00041771	-0.000129636	-0.000129636	-0.000352892	-0.000122441	2.1606e-05	-3.60173e-05	3.60173e-05	-0.00021606	8.64242e-05	-0.000158437	-0.00021606	6.48181e-05	-1.44112e-05	-6.48181e-05	-0.000280879	0.000122441	0.000302485	0.000410515	0.000576169	0.000965077	0.00134677	0.0014188	0.00272236	0.00310408	0.00389628	0.00442924	0.00539432	0.00633777	0.00717321	0.00910334	0.0105366	0.0119698	0.0135614
Low magnesium and low temperature (3.75 mM Mg2+ and 30 ˚C)	16S	R1	Wild type	0.000337022	0.000459576	0.000459576	0.000153192	0.000122554	0.000122554	-0.000153192	-3.06384e-05	0.000551491	0.000153192	9.19152e-05	-9.19152e-05	-0.000153192	0.000122554	-3.06384e-05	0.000582129	0.000582129	-6.12768e-05	0.000214469	0.00018383	0.000275746	0.00076596	-0.000122554	0.000122554	0.000245107	0.000704683	0.00125617	0.00113362	0.0015932	0.00168511	0.00254299	0.00300256	0.00438129	0.00579066	0.00677108	0.00735321	0.00891577	0.0109685	0.0121328	0.013389	0.0159626	0.0171881	0.0197924	0.022029	0.0246026	0.0265022
Low magnesium and low temperature (3.75 mM Mg2+ and 30 ˚C)	16S	R1	Wild type	-0.000153192	0.000214469	0.000275746	-0.000214469	0	0.000245107	-9.19152e-05	0.000337022	0.00018383	3.06384e-05	0.000214469	0.000275746	-0.000153192	0.000490214	-0.000153192	3.06384e-05	0.000214469	-0.000122554	0.000214469	-0.00018383	0.000704683	0.000275746	0.000796598	0.000490214	0.00110298	0.00137873	0.00180767	0.00260426	0.00312512	0.00432001	0.00640342	0.00631151	0.00781279	0.00983492	0.0105702	0.012623	0.014063	0.0158707	0.0180767	0.0197005	0.0225805	0.023806	0.0269618	0.0290758	0.0317107	0.0344069
Low magnesium and low temperature (3.75 mM Mg2+ and 30 ˚C)	16S	R1	Wild type	-0.000275746	0.000520853	-0.000337022	0.000643406	-0.000122554	0	3.06384e-05	0.000214469	0.000306384	-0.000153192	0.000459576	-0.000459576	0.000337022	0.00018383	-0.000214469	3.06384e-05	0.000704683	0.00018383	9.19152e-05	-0.000306384	0.000520853	0.000275746	0.000245107	0.00018383	0.000122554	0.00076596	0.000704683	0.00125617	0.00153192	0.00168511	0.00297192	0.00337022	0.00376852	0.00554555	0.00628087	0.00729194	0.00836428	0.0106622	0.011949	0.0127762	0.0150435	0.0165754	0.0186894	0.0206809	0.0235609	0.0255218
Low magnesium and low temperature (3.75 mM Mg2+ and 30 ˚C)	16S	R1	Wild type	-0.000337022	-9.19152e-05	3.06384e-05	-3.06384e-05	6.12768e-05	0	3.06384e-05	-0.000337022	0.000306384	3.06384e-05	0.000337022	3.06384e-05	0.000214469	0.000122554	-0.000214469	0.000153192	0.000214469	-0.000122554	9.19152e-05	-0.000122554	0.000582129	0.000582129	0.000551491	0.000612768	0.000919152	0.00137873	0.0019915	0.00284937	0.00294129	0.00376852	0.00530044	0.00557619	0.00701619	0.00824173	0.00934471	0.0106622	0.0128988	0.0144613	0.0164222	0.0174945	0.0198843	0.0216001	0.023469	0.0261345	0.0277277	0.030669
Low magnesium and low temperature (3.75 mM Mg2+ and 30 ˚C)	16S	R1	Wild type	-0.000275746	9.19152e-05	-0.000643406	0.000275746	0.000306384	0.000306384	0.000459576	9.19152e-05	0.000245107	0.000275746	0.000214469	9.19152e-05	-9.19152e-05	6.12768e-05	-3.06384e-05	-9.19152e-05	0.000337022	0	0.000337022	0	0.000827237	-0.000153192	0.000306384	-0.000245107	0.000428937	0.000337022	0.00113362	0.00137873	0.00110298	0.00162383	0.00278809	0.00238979	0.0038298	0.00493278	0.00536172	0.00680172	0.00732258	0.00882386	0.0102332	0.0110605	0.0135728	0.0152273	0.016606	0.0185362	0.0209873	0.0222128
Low magnesium and low temperature (3.75 mM Mg2+ and 30 ˚C)	16S	R1	Wild type	0.000589845	0.00055298	0.000405519	0.000516115	0.000331788	0.000294923	7.37307e-05	0.000110596	0.000294923	0.000331788	0.000663576	0.000589845	0.000479249	0.000516115	0.000368653	7.37307e-05	0.000589845	0.00117969	0.000184327	0.000847903	0.000479249	7.37307e-05	0	0.000811037	0.000516115	0.000626711	0.00055298	0.00121656	0.00199073	0.00261744	0.00291236	0.00387086	0.00423951	0.00493995	0.00685695	0.0072256	0.00980618	0.0110227	0.0121656	0.0140088	0.0161101	0.017253	0.0197967	0.0214556	0.0240362	0.026838
Low magnesium and low temperature (3.75 mM Mg2+ and 30 ˚C)	16S	R1	Wild type	0.000368653	0.000479249	0.000700441	0.000442384	3.68653e-05	0.000737307	7.37307e-05	0.000479249	0.000811037	0.000405519	0.000516115	0.000589845	0.000479249	0.000368653	0	-0.000147461	0.000958499	0.000884768	0.000921633	0.000405519	0.000479249	0.000516115	0.000368653	0.000516115	0.000958499	0.00151148	0.00254371	0.0027649	0.00368653	0.00431324	0.00534547	0.00608278	0.00748366	0.00825783	0.00965872	0.0110596	0.0129029	0.0153728	0.0168106	0.0190225	0.0210501	0.022709	0.025179	0.0275753	0.0293448	0.0311881
Low magnesium and low temperature (3.75 mM Mg2+ and 30 ˚C)	16S	R1	Wild type	0	0.000331788	0.000479249	0.000221192	0.000184327	0.000221192	0.000737307	0.000847903	0.000368653	0.000479249	0.000516115	0.000294923	0.000626711	-0.000147461	0	7.37307e-05	0.000663576	0.000811037	0.000479249	0.000774172	0.000774172	0.000294923	-7.37307e-05	0.000442384	0.000368653	0.000774172	0.00106909	0.00114283	0.00169581	0.00254371	0.00342848	0.00401832	0.00490309	0.00560353	0.0064883	0.00788918	0.00958499	0.010949	0.0128291	0.01423	0.0152991	0.0182115	0.0200179	0.0217505	0.0243311	0.0271329
Low magnesium and low temperature (3.75 mM Mg2+ and 30 ˚C)	16S	R1	Wild type	-0.000147461	3.68653e-05	0.000331788	0.000442384	0.000479249	0.000221192	0.000147461	0.000847903	0.000368653	0.00055298	0.000516115	0.000221192	0.000110596	-0.000147461	-0.000294923	0.000294923	7.37307e-05	0.000737307	0.000184327	0.000331788	0.000626711	0.000221192	7.37307e-05	0.000589845	0.000958499	0.00055298	0.000921633	0.00129029	0.00125342	0.00269117	0.00232252	0.00364967	0.00475563	0.00486622	0.00597218	0.00707814	0.00899514	0.00962185	0.0112071	0.0123868	0.013972	0.0163682	0.017806	0.0195386	0.0204234	0.0235201
Low magnesium and low temperature (3.75 mM Mg2+ and 30 ˚C)	16S	R1	Wild type	-0.000106751	-8.54007e-05	-0.000220611	-0.000249093	-0.000156561	1.42406e-05	-5.69409e-05	-7.10961e-06	-0.000156561	7.10961e-06	7.82911e-05	-0.000149451	9.96413e-05	4.981e-05	-2.13502e-05	-1.42406e-05	7.10961e-06	0.000391413	0.000476814	0.000797066	0.00147316	0.00186458	0.00237698	0.00333063	0.0043412	0.00549411	0.00624849	0.00784976	0.00881762	0.010426	0.0115291	0.0135076	0.0151373	0.0176495	0.0196564	0.0205389	0.0227095	0.0252573	0.0273567	0.0295629	0.0314702	0.0350641	0.036338	0.0394694	0.0412699	0.0443159
Low magnesium and low temperature (3.75 mM Mg2+ and 30 ˚C)	16S	R1	Wild type	2.13502e-05	-0.000106751	-0.000241962	-0.000227742	-7.10961e-06	-0.000156561	-3.55907e-05	0.000120991	3.55907e-05	-0.000313143	-9.25103e-05	-6.40505e-05	-0.000241962	-0.000120991	4.27004e-05	7.11601e-05	0.000241962	0.000156561	0.000498164	0.000775716	0.00115291	0.00158702	0.00216348	0.00296767	0.00395689	0.0047682	0.00560799	0.0069317	0.00826252	0.00959334	0.0109099	0.01244	0.0144541	0.0156426	0.0176068	0.0197489	0.021706	0.0240617	0.0259262	0.0274706	0.0295913	0.0322459	0.0337973	0.0373344	0.0387079	0.0416471
Low magnesium and low temperature (3.75 mM Mg2+ and 30 ˚C)	16S	R1	Wild type	4.27004e-05	4.27004e-05	3.55907e-05	-0.000142342	-0.000156561	7.82911e-05	0.000177911	0.000206392	-9.25103e-05	2.84598e-05	5.69409e-05	-4.27004e-05	0.000185042	-5.69409e-05	8.54007e-05	2.84598e-05	0.000156561	0.000412763	0.000327362	0.000818416	0.00106751	0.00150162	0.00241968	0.00288227	0.00380744	0.0048536	0.00571474	0.0072733	0.00847602	0.00978549	0.0115291	0.0131019	0.0146676	0.0164966	0.0185462	0.0205602	0.0226881	0.0250011	0.0275488	0.0297977	0.0318118	0.0347011	0.0365729	0.0395761	0.0423801	0.0446788
Low magnesium and low temperature (3.75 mM Mg2+ and 30 ˚C)	16S	R1	Wild type	2.13502e-05	-6.40505e-05	0.000227742	-0.000163692	0.000120991	1.42406e-05	0.000177911	0.000163692	1.42406e-05	-0.000249093	-9.25103e-05	-2.13502e-05	-7.10961e-06	2.84598e-05	6.40505e-05	-1.42406e-05	7.10961e-06	0.000391413	0.000370063	0.000690315	0.00128101	0.00141622	0.00212078	0.00298902	0.00346584	0.00478955	0.00565069	0.00646199	0.00766471	0.00903823	0.0102694	0.0119063	0.0135787	0.0151942	0.0171584	0.0187241	0.0204677	0.022439	0.0248587	0.0265312	0.0287373	0.0314559	0.0333703	0.0357331	0.037982	0.0397469
Low magnesium and low temperature (3.75 mM Mg2+ and 30 ˚C)	16S	R1	Wild type	-4.27004e-05	-0.000170801	-9.25103e-05	-0.000227742	1.42406e-05	-4.981e-05	-0.000227742	-2.84598e-05	0.000120991	-9.96413e-05	-0.000156561	-8.54007e-05	-9.25103e-05	-1.42406e-05	4.27004e-05	-1.42406e-05	0.000306012	0.000327362	0.000754366	0.000989218	0.00145181	0.00199268	0.00271858	0.00348008	0.00461875	0.00543005	0.0065901	0.00789246	0.00969298	0.0110238	0.0121269	0.0142548	0.0163542	0.0180765	0.0202756	0.0225885	0.0240759	0.0267945	0.0294704	0.0316979	0.0351424	0.0367721	0.0389854	0.04201	0.0444084	0.0468565
Low magnesium and low temperature (3.75 mM Mg2+ and 30 ˚C)	16S	R1	Wild type	-8.54007e-05	-0.000170801	-0.000156561	-0.000120991	-0.000199261	-0.000199261	-3.55907e-05	9.96413e-05	9.96413e-05	-0.000270443	-0.000220611	-0.000128101	-4.981e-05	-0.000185042	0	0.000113861	0.000284662	0.000370063	0.000797066	0.00107462	0.00164396	0.00192863	0.00261183	0.00371493	0.00466145	0.00577166	0.0067182	0.00838351	0.00945813	0.0111946	0.0127034	0.0148313	0.0169734	0.0183113	0.0200621	0.0229514	0.0247164	0.0275844	0.0295344	0.0319114	0.0345446	0.0374553	0.0387079	0.041519	0.0441308	0.0471127
Low magnesium and low temperature (3.75 mM Mg2+ and 30 ˚C)	16S	R1	Wild type	8.54007e-05	-0.000106751	5.69409e-05	0.000135211	-7.10961e-06	0.000163692	-5.69409e-05	0.000142342	-7.10961e-06	-3.55907e-05	-0.000156561	0.000128101	-7.10961e-06	-1.42406e-05	2.13502e-05	-3.55907e-05	0.000199261	0.000348712	0.000562214	0.000775716	0.00111021	0.00124542	0.00205673	0.00251932	0.00333774	0.00444795	0.00513828	0.00626984	0.00742986	0.00884608	0.010184	0.0116714	0.013045	0.0147672	0.0169236	0.0187882	0.0202756	0.0227806	0.0246025	0.026702	0.0287587	0.031093	0.0331141	0.0363309	0.0384303	0.0400458
Low magnesium and low temperature (3.75 mM Mg2+ and 30 ˚C)	16S	R1	Wild type	6.40505e-05	2.13502e-05	-7.10961e-06	4.981e-05	-7.11601e-05	-2.84598e-05	4.981e-05	7.82911e-05	0.000142342	-9.96413e-05	5.69409e-05	-2.13502e-05	-7.10961e-06	-5.69409e-05	0.000106751	0.000135211	0.000220611	0.000263312	0.000540864	0.000733016	0.00132371	0.00150162	0.00194998	0.00283957	0.00346584	0.00440525	0.00526638	0.00646199	0.00764336	0.00908094	0.0100986	0.0117995	0.0134506	0.0147459	0.016582	0.0186601	0.0198699	0.0221615	0.0244317	0.0266806	0.0287373	0.0308581	0.0330287	0.0355196	0.0377471	0.0400245
Low magnesium and low temperature (3.75 mM Mg2+ and 30 ˚C)	16S	R1	Wild type	-6.40505e-05	-6.40505e-05	1.42406e-05	-3.55907e-05	-4.981e-05	0.000227742	-7.82911e-05	-0.000177911	7.82911e-05	-0.000334493	-7.11601e-05	-2.13502e-05	9.96413e-05	7.11601e-05	6.40505e-05	0.000135211	0.000156561	0.000434113	0.000690315	0.000861117	0.00155856	0.00175782	0.00231293	0.00305308	0.00419174	0.00500305	0.00594959	0.00716655	0.00849737	0.00989224	0.0114437	0.0131019	0.0149024	0.017009	0.0192508	0.0206883	0.0231365	0.0242538	0.0270791	0.0290932	0.032068	0.034146	0.0366156	0.0393199	0.042188	0.0432484
Low magnesium and low temperature (3.75 mM Mg2+ and 30 ˚C)	16S	R1	Wild type	4.27004e-05	6.40505e-05	7.82911e-05	-5.69409e-05	3.55907e-05	-2.84598e-05	-0.000142342	7.82911e-05	0.000185042	-0.000142342	-0.000113861	-0.000106751	-0.000199261	2.84598e-05	0.000128101	-7.82911e-05	4.981e-05	0.000327362	0.000498164	0.000562214	0.00117426	0.00111732	0.00160837	0.00234852	0.00316694	0.00395689	0.00471128	0.00541584	0.00644775	0.00758642	0.00873222	0.010241	0.0112515	0.0134222	0.0142121	0.0158632	0.0178203	0.0193006	0.0213146	0.0233073	0.0252359	0.0272286	0.0288868	0.0314631	0.0335198	0.0350072
Low magnesium and low temperature (3.75 mM Mg2+ and 30 ˚C)	16S	R1	Wild type	0.000128101	-4.27004e-05	0.000163692	7.10961e-06	-9.25103e-05	-4.981e-05	7.11601e-05	5.69409e-05	1.42406e-05	-0.000163692	-0.000113861	0	-0.000135211	7.11601e-05	0.000106751	-0.000142342	7.11601e-05	0.000348712	0.000476814	0.000519514	0.00111021	0.00107462	0.00167242	0.00232717	0.00314559	0.00367934	0.00445508	0.00567204	0.00659721	0.00782127	0.00868952	0.010241	0.0115504	0.0132941	0.0142335	0.0157351	0.0179484	0.0197489	0.0210584	0.0236062	0.0250011	0.0267589	0.029207	0.0309079	0.0325804	0.0344734
Low magnesium and low temperature (3.75 mM Mg2+ and 30 ˚C)	16S	R1	Wild type	4.6729e-05	4.6729e-05	3.89486e-05	-0.000155771	-0.000171332	8.56776e-05	0.000194696	0.000225864	-0.000101238	3.11449e-05	6.23131e-05	-4.6729e-05	0.0002025	-6.23131e-05	9.34579e-05	3.11449e-05	0.000171332	0.000451706	0.000358248	0.000895631	0.00116822	0.00164329	0.00264797	0.00315421	0.00416666	0.00531152	0.0062539	0.00795951	0.0092757	0.0107087	0.0126168	0.014338	0.0160514	0.018053	0.020296	0.0225	0.0248287	0.0273598	0.030148	0.032609	0.0348131	0.0379751	0.0400234	0.04331	0.0463785	0.0488941
Low magnesium and low temperature (3.75 mM Mg2+ and 30 ˚C)	16S	R1	Wild type	2.33645e-05	-7.00935e-05	0.000249229	-0.000179136	0.000132407	1.55841e-05	0.000194696	0.000179136	1.55841e-05	-0.000272593	-0.000101238	-2.33645e-05	-7.78037e-06	3.11449e-05	7.00935e-05	-1.55841e-05	7.78037e-06	0.000428341	0.000404977	0.000755444	0.00140187	0.00154984	0.00232086	0.00327103	0.00379283	0.00524143	0.00618381	0.00707166	0.00838785	0.00989096	0.0112383	0.0130296	0.0148598	0.0166277	0.0187773	0.0204907	0.0223988	0.0245561	0.027204	0.0290343	0.0314486	0.0344237	0.0365187	0.0391044	0.0415654	0.0434969
Low magnesium and low temperature (3.75 mM Mg2+ and 30 ˚C)	16S	R1	Wild type	4.6729e-05	-0.000186916	-0.000241425	-6.23131e-05	-5.45093e-05	-7.78037e-06	-6.23131e-05	1.55841e-05	0.000179136	-0.000109042	6.23131e-05	2.33645e-05	-0.000171332	-0.0002025	0	-0.000225864	0.000241425	0.00047507	0.000428341	0.00094236	0.000981308	0.00129283	0.00204049	0.00278037	0.00323208	0.00426012	0.00468848	0.0062539	0.00703271	0.00820871	0.00953271	0.0113006	0.0129439	0.0142913	0.0163006	0.0174299	0.019081	0.0208879	0.0233489	0.0244782	0.0281075	0.0300311	0.0315187	0.0337305	0.0361916	0.0374689
Low magnesium and low temperature (3.75 mM Mg2+ and 30 ˚C)	16S	R1	Wild type	-7.00935e-05	-0.000163551	-5.45093e-05	-8.56776e-05	-7.78037e-06	6.23131e-05	-0.0002025	8.56776e-05	-0.000288154	-0.000155771	3.89486e-05	2.33645e-05	-0.000124603	-3.89486e-05	4.6729e-05	7.78037e-06	0.000147967	0.000171332	0.000358248	0.000545164	0.00123832	0.00145638	0.00225077	0.0028972	0.00351245	0.0044704	0.00548287	0.00655764	0.00768692	0.00935357	0.0105607	0.0117212	0.0137617	0.0150623	0.0175857	0.0189019	0.0207866	0.0231308	0.0249143	0.0270016	0.0290187	0.0313863	0.0338318	0.0357399	0.0382477	0.0411137
Low magnesium and low temperature (3.75 mM Mg2+ and 30 ˚C)	16S	R1	Wild type	9.34579e-05	-0.000116822	6.23131e-05	0.000147967	-7.78037e-06	0.000179136	-6.23131e-05	0.000155771	-7.78037e-06	-3.89486e-05	-0.000171332	0.000140187	-7.78037e-06	-1.55841e-05	2.33645e-05	-3.89486e-05	0.000218061	0.000381612	0.000615257	0.000848902	0.00121495	0.00136292	0.00225077	0.00275701	0.00365264	0.00486759	0.00562306	0.00686138	0.00813084	0.00968068	0.0111449	0.0127726	0.0142757	0.0161604	0.0185203	0.0205607	0.0221885	0.0249299	0.0269237	0.0292212	0.031472	0.0340265	0.0362383	0.0397586	0.0420561	0.043824
Low magnesium and low temperature (3.75 mM Mg2+ and 30 ˚C)	16S	R1	Wild type	7.00935e-05	2.33645e-05	-7.78037e-06	5.45093e-05	-7.78738e-05	-3.11449e-05	5.45093e-05	8.56776e-05	0.000155771	-0.000109042	6.23131e-05	-2.33645e-05	-7.78037e-06	-6.23131e-05	0.000116822	0.000147967	0.000241425	0.000288154	0.000591893	0.000802173	0.0014486	0.00164329	0.00213395	0.00310748	0.00379283	0.00482086	0.00576325	0.00707166	0.00836449	0.00993769	0.0110514	0.0129128	0.0147196	0.0161371	0.0181464	0.0204206	0.0217446	0.0242523	0.0267368	0.0291978	0.0314486	0.0337695	0.0361449	0.0388707	0.0413084	0.0438006
Low magnesium and low temperature (3.75 mM Mg2+ and 30 ˚C)	16S	R1	Wild type	-4.6729e-05	-0.000186916	-7.78738e-05	7.78738e-05	0.000179136	-7.78738e-05	-0.000295958	1.55841e-05	0.000225864	-0.000249229	-7.78037e-06	-0.000186916	-3.11449e-05	5.45093e-05	-0.000116822	7.78037e-06	0.000241425	0.000241425	0.000568528	0.000708715	0.000934579	0.00143301	0.00185357	0.00247664	0.00330217	0.00430685	0.00499222	0.00606699	0.00731308	0.00839563	0.00957944	0.011324	0.0129673	0.014338	0.0162072	0.0175701	0.0193847	0.0215888	0.0235358	0.0256698	0.0269393	0.02919	0.0315888	0.0338941	0.0360514	0.0380763
Low magnesium and low temperature (3.75 mM Mg2+ and 30 ˚C)	16S	R1	Wild type	4.6729e-05	-0.000327103	-0.000147967	7.78738e-05	-0.000241425	-0.000101238	-6.23131e-05	-0.000101238	0.000109042	-0.000155771	0.000109042	-0.000186916	0.000109042	5.45093e-05	2.33645e-05	-3.89486e-05	0.000124603	0.000288154	0.000568528	0.000615257	0.000981308	0.00131619	0.00192367	0.00273364	0.00311526	0.00444703	0.00522586	0.00623054	0.00738318	0.008419	0.00962617	0.0116978	0.0129206	0.0147352	0.0164408	0.0175467	0.0197586	0.0218692	0.0233723	0.0254128	0.0278271	0.0298209	0.031472	0.0332165	0.035	0.0382165
Low magnesium and low temperature (3.75 mM Mg2+ and 30 ˚C)	16S	R1	Wild type	4.6729e-05	7.00935e-05	8.56776e-05	-6.23131e-05	3.89486e-05	-3.11449e-05	-0.000155771	8.56776e-05	0.0002025	-0.000155771	-0.000124603	-0.000116822	-0.000218061	3.11449e-05	0.000140187	-8.56776e-05	5.45093e-05	0.000358248	0.000545164	0.000615257	0.00128505	0.00122273	0.00176012	0.00257009	0.00346572	0.00433021	0.00515577	0.0059268	0.00705607	0.00830217	0.00955607	0.0112072	0.0123131	0.0146885	0.015553	0.0173598	0.0195016	0.0211215	0.0233255	0.0255062	0.0276168	0.0297975	0.0316121	0.0344315	0.0366822	0.03831
Low magnesium and low temperature (3.75 mM Mg2+ and 30 ˚C)	16S	R1	Wild type	0.000140187	-4.6729e-05	0.000179136	7.78037e-06	-0.000101238	-5.45093e-05	7.78738e-05	6.23131e-05	1.55841e-05	-0.000179136	-0.000124603	0	-0.000147967	7.78738e-05	0.000116822	-0.000155771	7.78738e-05	0.000381612	0.000521799	0.000568528	0.00121495	0.001176	0.00183021	0.00254673	0.00344236	0.00402647	0.0048754	0.00620717	0.00721963	0.00855918	0.00950935	0.0112072	0.0126402	0.0145483	0.0155763	0.0172196	0.0196418	0.0216121	0.0230452	0.0258333	0.0273598	0.0292835	0.0319626	0.033824	0.0356542	0.0377259
Low magnesium and low temperature (3.75 mM Mg2+ and 30 ˚C)	16S	R1	Wild type	0	-0.000347079	-3.08437e-05	-0.000177404	1.54334e-05	-0.000215952	-0.000223681	-3.08437e-05	-5.39823e-05	-0.000431928	-0.00010026	-2.31386e-05	-0.000285368	-0.000107988	4.62772e-05	-0.000131126	7.70515e-06	0.000215952	0.000354784	0.000632447	0.00122635	0.00155799	0.00232156	0.00296174	0.00384871	0.00507506	0.00593891	0.00739664	0.00839931	0.0104432	0.0116618	0.0137829	0.0153177	0.0168835	0.0189197	0.0216809	0.0232234	0.0254293	0.0281211	0.0301187	0.0333427	0.0353635	0.0381324	0.0406237	0.0430146	0.0457836
Low magnesium and low temperature (3.75 mM Mg2+ and 30 ˚C)	16S	R1	Wild type	0.000208247	-6.94158e-05	-0.00010026	-0.000223681	-5.39823e-05	-0.000123398	-8.48492e-05	1.54334e-05	-7.70515e-06	-0.000269958	-0.000215952	-0.000115693	-7.71209e-05	5.39823e-05	0.000138832	3.08437e-05	0.000192814	0.000239091	0.000563031	0.00091011	0.00143459	0.00151171	0.00241412	0.00321626	0.00398754	0.005399	0.00640168	0.00769745	0.00948682	0.0110448	0.0120089	0.0140374	0.0159194	0.0182255	0.0200997	0.0223519	0.023987	0.0266788	0.0289078	0.0318541	0.0347773	0.0373534	0.0395439	0.0419194	0.0443567	0.0483982
Low magnesium and low temperature (3.75 mM Mg2+ and 30 ˚C)	16S	R1	Wild type	2.31386e-05	-0.000231386	3.8572e-05	-0.000107988	-7.71209e-05	-5.39823e-05	0.00010026	-0.000146537	0.000177404	7.71209e-05	-0.00010026	-9.25544e-05	0.000107988	0.000146537	9.25544e-05	-8.48492e-05	-8.48492e-05	0.000239091	0.000377923	0.000725001	0.00136518	0.00134974	0.00197449	0.00238327	0.00315455	0.00419579	0.00508278	0.00591577	0.00717296	0.00810621	0.00967193	0.0113533	0.0124254	0.0143382	0.0158422	0.0177936	0.0199378	0.0213338	0.0233777	0.025491	0.0281828	0.0298565	0.0316536	0.0343531	0.0367672	0.0395593
Low magnesium and low temperature (3.75 mM Mg2+ and 30 ˚C)	16S	R1	Wild type	-0.000300802	-2.31386e-05	-0.000146537	-0.000154265	-0.000146537	-0.0004242	-8.48492e-05	0.000131126	-0.000239091	-0.000131126	-7.71209e-05	-4.62772e-05	-7.70515e-06	-0.000223681	2.31386e-05	7.71209e-05	7.70515e-06	0.00026223	0.0004242	0.000725001	0.00127262	0.00171996	0.00225215	0.00296174	0.00428834	0.0049825	0.00593891	0.00723467	0.00842245	0.010073	0.0115693	0.013297	0.0151326	0.0171611	0.0190585	0.0212644	0.0231077	0.0253136	0.027612	0.0306509	0.0325791	0.0354097	0.0376928	0.040346	0.0427601	0.0458993
Low magnesium and low temperature (3.75 mM Mg2+ and 30 ˚C)	16S	R1	Wild type	-4.62772e-05	-0.000115693	3.8572e-05	-0.000131126	-3.08437e-05	0.000131126	-1.54334e-05	0.000131126	0.000131126	-0.000269958	-3.08437e-05	-0.00016197	6.17106e-05	-0.000131126	0.000138832	-8.48492e-05	5.39823e-05	0.000447338	0.000678724	0.000817556	0.00115693	0.00183565	0.00225215	0.00314685	0.00394127	0.00523703	0.00610088	0.00737351	0.00872325	0.0104201	0.0119395	0.0138292	0.0149938	0.0176702	0.0189197	0.0210793	0.0233854	0.025545	0.0280054	0.0299568	0.0325097	0.0346693	0.0369292	0.0402072	0.0423436	0.0451125
Low magnesium and low temperature (3.75 mM Mg2+ and 30 ˚C)	16S	R1	Wild type	2.31386e-05	-4.62772e-05	0.000177404	-0.000107988	-7.70515e-06	0.000107988	-0.000107988	0.000107988	-0.00010026	-1.54334e-05	3.8572e-05	2.31386e-05	8.48492e-05	0.000123398	6.94158e-05	5.39823e-05	5.39823e-05	0.000308507	0.00026223	0.000655586	0.00104124	0.00109522	0.00148857	0.00219817	0.00287689	0.00354791	0.00404155	0.00499023	0.00599289	0.00685673	0.00807537	0.00931715	0.0107132	0.0118624	0.0135515	0.0146699	0.0160273	0.0177242	0.0196292	0.0210021	0.0231386	0.0246966	0.0264243	0.0285916	0.0299645	0.0319467
Low magnesium and low temperature (3.75 mM Mg2+ and 30 ˚C)	16S	R1	Wild type	-9.25544e-05	-0.000208247	-0.00026223	-0.000177404	-0.000146537	8.48492e-05	-0.000200542	1.54334e-05	1.54334e-05	-0.000293097	-0.000354784	-0.000115693	-0.00026223	-0.000177404	-9.25544e-05	7.70515e-06	7.71209e-05	0.00026223	0.000516754	0.000863833	0.00155029	0.00190507	0.00213646	0.00321626	0.00391813	0.00507506	0.00603147	0.00704956	0.00858442	0.00979533	0.0111065	0.0130887	0.014693	0.0160273	0.0180867	0.0205239	0.0220665	0.0247352	0.0266634	0.0280594	0.0308437	0.0342297	0.0355177	0.0376619	0.0417652	0.0430532
Low magnesium and low temperature (3.75 mM Mg2+ and 30 ˚C)	16S	R1	Wild type	-0.000208247	-0.00032394	-5.39823e-05	-0.000293097	-0.000123398	-0.000169675	-6.17106e-05	1.54334e-05	-0.000169675	-0.000362512	-0.000146537	-9.25544e-05	-0.000146537	-0.000131126	-9.25544e-05	-0.000154265	5.39823e-05	0.000354784	0.00058617	0.000933249	0.00118007	0.00167368	0.0024604	0.00337823	0.00405696	0.00519075	0.00600833	0.00737351	0.00842245	0.00977219	0.0114767	0.0132507	0.0147624	0.0169529	0.0188502	0.0206165	0.0225756	0.0250591	0.0272418	0.030327	0.031885	0.0341834	0.0364896	0.0388651	0.0422742	0.0447192
Low magnesium and low temperature (3.75 mM Mg2+ and 30 ˚C)	16S	R1	Wild type	-9.25544e-05	-9.25544e-05	6.17106e-05	7.70515e-06	-0.000169675	3.8572e-05	-0.000107988	0.000131126	-7.70515e-06	-0.000131126	-7.70515e-06	-4.62772e-05	-5.39823e-05	3.08437e-05	4.62772e-05	-8.48492e-05	-0.000107988	0.000285368	0.000470477	0.000701863	0.000925544	0.0011415	0.00158113	0.00224444	0.00280747	0.00350163	0.00418038	0.00492081	0.00603917	0.00683359	0.00779771	0.00927087	0.0107363	0.0117004	0.0131582	0.0149707	0.0165364	0.0175853	0.0192359	0.0208402	0.0225601	0.0240024	0.0262392	0.0276198	0.0287613	0.031669
Low magnesium and low temperature (3.75 mM Mg2+ and 30 ˚C)	16S	R1	R1-02	0.000368653	0.00055298	0.000331788	0.000294923	0.000110596	0.000368653	0.000589845	0.000184327	0.000589845	0.000405519	0.000663576	0.000442384	0.000331788	0.000294923	0.000294923	0.000294923	0.000737307	0.000368653	0.000258057	0.000774172	0.000405519	0.000884768	0.000516115	0.000442384	0.000442384	0.000995364	0.00173267	0.00136402	0.00184327	0.00320728	0.00350221	0.00394459	0.00505055	0.00641457	0.00759426	0.00870022	0.0102486	0.0115388	0.013419	0.0152622	0.0159627	0.0184327	0.0207552	0.0212344	0.0244786	0.0266905
Low magnesium and low temperature (3.75 mM Mg2+ and 30 ˚C)	16S	R1	R1-02	0.000589845	0.000405519	0.000405519	0.000589845	-0.000331788	0.000442384	0.000442384	0.000921633	0.000516115	0.000184327	0.000516115	0.000368653	-3.68653e-05	0.000811037	0.000294923	0.000221192	0.000147461	0.000663576	-0.000331788	3.68653e-05	0.000479249	0.000589845	0.000663576	0.000811037	0.000516115	0.000921633	0.000995364	0.00121656	0.00184327	0.00246998	0.00313355	0.00350221	0.00505055	0.00560353	0.00700441	0.00752053	0.00847903	0.0099905	0.0113545	0.012313	0.0143406	0.0162207	0.0170686	0.0193174	0.0208658	0.0230777
Low magnesium and low temperature (3.75 mM Mg2+ and 30 ˚C)	16S	R1	R1-02	0.000589845	0.000258057	0.000184327	0.000516115	-0.000110596	0.000221192	0.000516115	0.000700441	0.000589845	0.000626711	0.000958499	0.000147461	0.000479249	0.000147461	0	0	0.000884768	0.000737307	3.68653e-05	0.000184327	0.000479249	0.000737307	0.000294923	0.000737307	0.000368653	0.000921633	0.00129029	0.00114283	0.00235938	0.00283863	0.00401832	0.00460817	0.0046819	0.00619338	0.00663576	0.00855276	0.00995364	0.0107278	0.012313	0.0132715	0.0152254	0.0165894	0.0184695	0.0189488	0.0222667	0.0233726
Low magnesium and low temperature (3.75 mM Mg2+ and 30 ˚C)	16S	R1	R1-02	-6.40505e-05	-0.000234852	-2.84598e-05	-3.55907e-05	-0.000113861	-2.84598e-05	-0.000120991	0.000249093	0.000163692	-0.000120991	-0.000177911	0.000106751	-0.000156561	-3.55907e-05	-2.13502e-05	-1.42406e-05	-1.42406e-05	2.84598e-05	2.84598e-05	0.000284662	0.000128101	0.000177911	0.000263312	0.000619155	0.00120272	0.00171512	0.00202116	0.00278976	0.00350143	0.00440525	0.00567915	0.0072733	0.00866817	0.0101556	0.0120344	0.0137068	0.0155358	0.0170588	0.0191796	0.021642	0.0240403	0.0266521	0.0285238	0.0312282	0.0337973	0.0369073
Low magnesium and low temperature (3.75 mM Mg2+ and 30 ˚C)	16S	R1	R1-02	-2.13502e-05	-0.000149451	-4.981e-05	-9.96413e-05	-9.25103e-05	-9.25103e-05	-9.96413e-05	0.000142342	-4.981e-05	-0.000398544	-0.000284662	-0.000170801	-0.000220611	-7.82911e-05	-8.54007e-05	-9.96413e-05	-0.000163692	-1.42406e-05	4.981e-05	-1.42406e-05	-2.13502e-05	9.25103e-05	0.000391413	0.000512404	0.000882467	0.00143757	0.00176496	0.00276841	0.00343738	0.0042985	0.00510269	0.0067182	0.00811307	0.00913077	0.010732	0.0127888	0.0140413	0.0163329	0.0181975	0.020788	0.0225885	0.0251576	0.0281182	0.0298618	0.0326444	0.0353061
Low magnesium and low temperature (3.75 mM Mg2+ and 30 ˚C)	16S	R1	R1-02	0.000106751	-6.40505e-05	-0.000156561	-0.000206392	-0.000177911	3.55907e-05	-0.000227742	0.000185042	0.000227742	-9.96413e-05	-0.000220611	-0.000128101	9.96413e-05	-7.82911e-05	-4.27004e-05	-9.96413e-05	7.10961e-06	-5.69409e-05	-9.96413e-05	7.11601e-05	0.000256202	0.000241962	0.000562214	0.000854007	0.00120272	0.00177917	0.00206386	0.00300327	0.00367223	0.0045974	0.00542295	0.0067182	0.00785687	0.00936562	0.0111163	0.0124258	0.0148099	0.0161407	0.0175783	0.0197418	0.0216064	0.0233002	0.0259618	0.0280684	0.0306589	0.0328935
Low magnesium and low temperature (3.75 mM Mg2+ and 30 ˚C)	16S	R1	R1-04	-0.000221192	0.000405519	0.00055298	0.000516115	-0.000258057	0.000294923	0.000442384	0.000847903	0.000147461	0.000774172	0.000516115	0.000368653	0.000479249	0.000589845	0.000294923	-0.000368653	0.000368653	0.000958499	0.000331788	-3.68653e-05	3.68653e-05	0.000516115	-7.37307e-05	0.000589845	0.000516115	-0.000110596	-3.68653e-05	3.68653e-05	0	0.000626711	0.000700441	0.000995364	0.00114283	0.000958499	0.00132715	0.00206446	0.0026543	0.00261744	0.00331788	0.00309669	0.00431324	0.0045713	0.00549293	0.00597218	0.00729934	0.00811037
Low magnesium and low temperature (3.75 mM Mg2+ and 30 ˚C)	16S	R1	R1-04	0.000884768	0.000110596	0.000921633	0.000147461	3.68653e-05	0.000589845	-0.000221192	0.000479249	0.000442384	0.000405519	0.000442384	-0.000147461	0.000110596	-7.37307e-05	0.000294923	-0.000147461	0.000368653	0.000958499	0.000258057	0.000774172	0.000405519	-0.000221192	-0.000147461	0.000221192	-7.37307e-05	-0.000110596	0.000110596	-0.000258057	-7.37307e-05	0.000626711	0.000774172	0.000626711	0.000921633	0.000737307	0.00162207	0.00147461	0.00199073	0.00254371	0.00302296	0.00368653	0.00438697	0.00501368	0.00571413	0.00589845	0.00685695	0.0081841
Low magnesium and low temperature (3.75 mM Mg2+ and 30 ˚C)	16S	R1	R1-04	0.000589845	0.000184327	0.000331788	0.000368653	-0.000184327	7.37307e-05	0.000221192	0.000184327	0.000737307	0.000110596	0.000884768	0.000516115	0.000405519	0	0.000811037	7.37307e-05	0.000221192	0.000884768	0.000479249	0.000626711	0.000331788	0.000221192	0.000147461	7.37307e-05	0.000147461	0.000184327	0.00055298	0.000110596	0.000294923	0.000479249	0.000626711	0.000700441	0.00143775	0.00117969	0.00154834	0.00169581	0.00176954	0.00254371	0.00309669	0.00346534	0.00387086	0.00493995	0.00556666	0.00619338	0.00766799	0.00811037
Low magnesium and low temperature (3.75 mM Mg2+ and 30 ˚C)	16S	R1	R1-04	6.40505e-05	-0.000170801	-7.10961e-06	2.84598e-05	-2.84598e-05	9.96413e-05	0.000113861	5.69409e-05	-4.981e-05	2.84598e-05	7.82911e-05	2.13502e-05	1.42406e-05	9.25103e-05	4.27004e-05	-0.000185042	0.000135211	-0.000142342	0.000113861	7.10961e-06	6.40505e-05	-0.000163692	-0.000142342	-0.000128101	7.10961e-06	0.000113861	-0.000263312	0.000334493	0.000149451	0.000434113	0.000256202	0.000633396	0.000896707	0.00120985	0.0016155	0.00202827	0.00264031	0.00328793	0.00385014	0.00492478	0.00602075	0.00675377	0.00802767	0.00930157	0.0101627	0.0115006
Low magnesium and low temperature (3.75 mM Mg2+ and 30 ˚C)	16S	R1	R1-04	0.000106751	-0.000170801	-0.000199261	-3.55907e-05	-7.11601e-05	-2.84598e-05	-0.000120991	-7.10961e-06	9.96413e-05	-7.82911e-05	-4.981e-05	2.13502e-05	7.82911e-05	2.84598e-05	2.13502e-05	-1.42406e-05	-7.82911e-05	0.000135211	-3.55907e-05	7.10961e-06	-2.13502e-05	-3.55907e-05	-0.000270443	4.27004e-05	2.84598e-05	0.000199261	-7.11601e-05	0.000163692	0.000128101	0.000241962	0.000341603	0.000782847	0.00106751	0.00129525	0.0016155	0.00226312	0.00266166	0.00350143	0.00404229	0.00494613	0.0060421	0.00686052	0.00798497	0.00891726	0.0104402	0.0116074
Low magnesium and low temperature (3.75 mM Mg2+ and 30 ˚C)	16S	R1	R1-04	-4.27004e-05	-2.13502e-05	-9.25103e-05	-0.000142342	-9.25103e-05	5.69409e-05	-7.82911e-05	9.96413e-05	-0.000113861	7.10961e-06	-9.25103e-05	2.13502e-05	-0.000113861	-0.000185042	6.40505e-05	-1.42406e-05	9.25103e-05	2.84598e-05	-0.000120991	9.25103e-05	-8.54007e-05	-0.000120991	-9.96413e-05	-2.13502e-05	-3.55907e-05	2.84598e-05	-0.000220611	0.000227742	0.000298902	0.000412763	0.000384303	0.000718796	0.00108886	0.0015728	0.00202116	0.00222042	0.00276841	0.00373628	0.00449065	0.00543719	0.00614885	0.00703132	0.00856142	0.00962182	0.0108032	0.0119917
Low magnesium and low temperature (3.75 mM Mg2+ and 30 ˚C)	16S	R1	R1-05	0.000516115	0.000184327	0.000626711	7.37307e-05	-0.000184327	0.000368653	0.000368653	0.00106909	0.000221192	0.000405519	0.000147461	0.000294923	3.68653e-05	0.000589845	0	0.000147461	0	0.000663576	0.000479249	0.000774172	0.000774172	0.000663576	0.000368653	0.000958499	0.00103223	0.00151148	0.00224879	0.00261744	0.00331788	0.0037234	0.0046819	0.00615651	0.00645143	0.00752053	0.00884768	0.010396	0.0120181	0.013972	0.0152622	0.0170318	0.0187645	0.0213819	0.0218611	0.024626	0.026838	0.0290499
Low magnesium and low temperature (3.75 mM Mg2+ and 30 ˚C)	16S	R1	R1-05	-7.37307e-05	0.000479249	0.000184327	0.000442384	-0.000110596	0.000294923	0.000221192	0.000847903	0.000442384	0.000405519	0.000368653	0.000147461	-0.000110596	0	-0.000368653	7.37307e-05	0	0.00103223	0.000479249	0.000774172	0.000774172	0.000811037	0.000442384	0.00140088	0.00132715	0.000921633	0.00210132	0.00217505	0.00235938	0.0037234	0.00401832	0.00571413	0.00652516	0.00729934	0.00870022	0.00965872	0.0117969	0.0133821	0.0140088	0.0154097	0.0169949	0.0184327	0.0207552	0.0225616	0.0244048	0.0263956
Low magnesium and low temperature (3.75 mM Mg2+ and 30 ˚C)	16S	R1	R1-05	7.37307e-05	0.000258057	0.00055298	0	0.00055298	0.000442384	0.000368653	0.000258057	-0.000147461	0.000110596	0.000737307	-7.37307e-05	3.68653e-05	0.000221192	7.37307e-05	-0.000294923	0.000368653	0.000589845	-3.68653e-05	0.000331788	0.000847903	7.37307e-05	0.000294923	0.000958499	0.000737307	0.00129029	0.00232252	0.00202759	0.00280177	0.0037234	0.00416578	0.00519801	0.00659889	0.00729934	0.00825783	0.00943752	0.0104698	0.01176	0.013419	0.0152622	0.0160364	0.0184327	0.0199441	0.0212344	0.0239625	0.0259532
Low magnesium and low temperature (3.75 mM Mg2+ and 30 ˚C)	16S	R1	R1-05	4.27004e-05	-2.13502e-05	-9.25103e-05	-1.42406e-05	-0.000113861	-7.11601e-05	-5.69409e-05	-7.11601e-05	1.42406e-05	-3.55907e-05	-4.981e-05	-8.54007e-05	3.55907e-05	-5.69409e-05	6.40505e-05	-7.82911e-05	-1.42406e-05	4.981e-05	-3.55907e-05	0.000113861	0.000234852	0.000284662	0.000220611	0.000448354	0.00103192	0.00150162	0.00199981	0.00274706	0.00343738	0.0046401	0.00535889	0.00669685	0.00779282	0.00942967	0.0106466	0.0122764	0.014447	0.0159699	0.0176424	0.0197418	0.0221401	0.0239834	0.0264742	0.0287516	0.030787	0.0338116
Low magnesium and low temperature (3.75 mM Mg2+ and 30 ˚C)	16S	R1	R1-05	2.13502e-05	-6.40505e-05	3.55907e-05	-7.82911e-05	-7.10961e-06	7.82911e-05	2.84598e-05	7.82911e-05	7.82911e-05	-0.000163692	-2.84598e-05	-0.000149451	7.82911e-05	7.10961e-06	-2.13502e-05	-1.42406e-05	4.981e-05	7.10961e-06	-3.55907e-05	0.000156561	0.000213502	0.000263312	0.000498164	0.000683206	0.00120272	0.00167242	0.00202116	0.00302462	0.00356548	0.00444795	0.0055724	0.00695305	0.00802767	0.00979262	0.0111377	0.0124899	0.014084	0.015607	0.0180694	0.0194429	0.0213075	0.0235137	0.0255775	0.0282605	0.0306589	0.0322317
Low magnesium and low temperature (3.75 mM Mg2+ and 30 ˚C)	16S	R1	R1-05	2.13502e-05	-0.000149451	-7.10961e-06	2.84598e-05	-0.000199261	-7.10961e-06	-7.82911e-05	-0.000135211	7.82911e-05	-0.000142342	-0.000135211	0	3.55907e-05	-1.42406e-05	0	-0.000206392	-0.000142342	0.000177911	7.10961e-06	0.000263312	0.000384303	7.11601e-05	0.000199261	0.000683206	0.00105327	0.00156567	0.00195711	0.00276841	0.00337333	0.00449065	0.00510269	0.00652604	0.00789957	0.00842621	0.0102837	0.0116358	0.0136143	0.0153721	0.0169165	0.0183327	0.0205816	0.0224034	0.0245954	0.0260828	0.0283957	0.0306731
Low magnesium and low temperature (3.75 mM Mg2+ and 30 ˚C)	16S	R1	R1-06	0	0.000184327	0.000626711	0.000294923	0.000184327	0.000737307	0.000516115	0.000626711	0.000294923	0.000700441	0.000589845	0.000294923	0.000258057	0.000221192	0.000147461	0.000221192	0.000663576	0.00110596	0.000405519	0.000479249	0.000626711	0.000811037	0.000442384	0.000958499	0.000663576	0.000626711	0.00173267	0.00188013	0.00199073	0.00305982	0.00431324	0.00460817	0.00556666	0.00670949	0.00811037	0.00906887	0.010396	0.0121287	0.0143775	0.0155572	0.0164051	0.0186539	0.0216399	0.0231514	0.0251422	0.0266905
Low magnesium and low temperature (3.75 mM Mg2+ and 30 ˚C)	16S	R1	R1-06	0	-0.000110596	-0.000110596	0.000442384	0.000110596	0.000442384	0.000516115	0.000700441	-0.000221192	0.000331788	0.000737307	-0.000294923	-0.000258057	0.000147461	7.37307e-05	0.000368653	0.000884768	0.00125342	0.000331788	0.000626711	3.68653e-05	0.000737307	0.000368653	0.000442384	0.000737307	0.00151148	0.000995364	0.0018064	0.00206446	0.00313355	0.00379713	0.00460817	0.0054192	0.00597218	0.0074468	0.00892141	0.0106909	0.0116126	0.0131241	0.0148199	0.0164051	0.0182852	0.0201653	0.0217505	0.0255108	0.026838
Low magnesium and low temperature (3.75 mM Mg2+ and 30 ˚C)	16S	R1	R1-06	7.37307e-05	0.00055298	0.000405519	0.00103223	0.000110596	7.37307e-05	7.37307e-05	0.000405519	0.000516115	3.68653e-05	0.000368653	-0.000221192	0.000258057	0.000589845	-7.37307e-05	0	0.000811037	0.000516115	-0.000110596	0.000774172	0.000626711	0.000811037	0.00103223	0.000368653	0.000811037	0.00143775	0.00195386	0.00173267	0.00221192	0.00350221	0.00431324	0.00505055	0.00586159	0.00656203	0.00737307	0.00884768	0.0106172	0.0122024	0.0129029	0.0138614	0.0151517	0.018064	0.019723	0.0202022	0.0231514	0.024626
Low magnesium and low temperature (3.75 mM Mg2+ and 30 ˚C)	16S	R1	R1-06	4.27004e-05	2.13502e-05	-7.11601e-05	-1.42406e-05	-0.000113861	1.42406e-05	-3.55907e-05	0.000206392	0.000163692	-0.000185042	1.42406e-05	-2.13502e-05	9.96413e-05	0.000113861	-2.13502e-05	-3.55907e-05	-1.42406e-05	0.000113861	4.981e-05	2.84598e-05	0.000320253	0.000412763	0.000476814	0.000747256	0.00120272	0.00190728	0.00229871	0.00343027	0.00422734	0.0049817	0.0059567	0.00738005	0.00896707	0.0101342	0.0120771	0.013963	0.0157066	0.0178487	0.0195639	0.0215993	0.0243819	0.0262892	0.0289935	0.0317193	0.0338614	0.0369714
Low magnesium and low temperature (3.75 mM Mg2+ and 30 ˚C)	16S	R1	R1-06	0.000106751	-6.40505e-05	-0.000113861	-1.42406e-05	-0.000113861	7.82911e-05	0.000156561	0.000120991	9.96413e-05	-1.42406e-05	1.42406e-05	0.000106751	-7.11601e-05	-5.69409e-05	8.54007e-05	2.84598e-05	2.84598e-05	7.10961e-06	9.25103e-05	2.84598e-05	0.000320253	0.000455463	0.000583564	0.000896707	0.00133082	0.00184322	0.00236276	0.00315272	0.00403518	0.00487495	0.0062983	0.00759355	0.00888167	0.0103904	0.0122479	0.0140698	0.0158347	0.0172936	0.019692	0.0215139	0.0242538	0.0262678	0.0288868	0.0314844	0.0340535	0.0367152
Low magnesium and low temperature (3.75 mM Mg2+ and 30 ˚C)	16S	R1	R1-06	-2.13502e-05	-0.000277552	-7.11601e-05	7.10961e-06	-9.25103e-05	-2.84598e-05	-1.42406e-05	7.82911e-05	5.69409e-05	-5.69409e-05	-0.000199261	-4.27004e-05	-0.000113861	-5.69409e-05	-4.27004e-05	-7.82911e-05	-9.96413e-05	0.000135211	0.000199261	2.84598e-05	0.000256202	0.000348712	0.000327362	0.000725906	0.00133082	0.00171512	0.00206386	0.00298192	0.00371493	0.0046401	0.00563645	0.0074014	0.00813442	0.00964317	0.0115433	0.0124899	0.014874	0.0167172	0.0187312	0.0208947	0.0224817	0.0252644	0.0279901	0.0296483	0.0321534	0.0349431
Low magnesium and low temperature (3.75 mM Mg2+ and 30 ˚C)	16S	R1	R1-08	0.000221192	0.000258057	0.000405519	0.000294923	-0.000184327	0.000516115	-7.37307e-05	0.000626711	-7.37307e-05	0.000331788	0.00103223	0.000368653	0.000479249	-0.000147461	7.37307e-05	0.000368653	0.000368653	0.000737307	0.000479249	0.000921633	0.000331788	0.000663576	0.000442384	0.000737307	0.000589845	0.00121656	0.00195386	0.00173267	0.00206446	0.00394459	0.00409205	0.00431324	0.00630397	0.00693068	0.00833156	0.00929006	0.0109121	0.012866	0.0148199	0.0165894	0.017806	0.0201285	0.0229671	0.0235201	0.0262481	0.0293448
Low magnesium and low temperature (3.75 mM Mg2+ and 30 ˚C)	16S	R1	R1-08	0.000147461	0.000479249	0.000331788	0.000221192	3.68653e-05	0.000368653	-7.37307e-05	0.000479249	0.000516115	0.000331788	0.000294923	-7.37307e-05	-0.00055298	-0.000147461	-0.000368653	0.000368653	0.000811037	7.37307e-05	0.000331788	0.000626711	0.000774172	0.000368653	0.000147461	0.000737307	0.000589845	0.00121656	0.00173267	0.00158521	0.00235938	0.00350221	0.0037234	0.0044607	0.00534547	0.0064883	0.00737307	0.00899514	0.0104698	0.0112439	0.013419	0.0151148	0.0171424	0.0182115	0.0200179	0.0215294	0.024626	0.0263218
Low magnesium and low temperature (3.75 mM Mg2+ and 30 ˚C)	16S	R1	R1-08	0	-0.000110596	-3.68653e-05	0.000221192	0.000184327	0.000294923	0.000147461	0.000331788	0.000221192	-3.68653e-05	0.000442384	7.37307e-05	0.000258057	0	0.000294923	0	0.000516115	0.000442384	0.000847903	0.000774172	0.000774172	0.000294923	0.000589845	0	0.000958499	0.00114283	0.00165894	0.00165894	0.00221192	0.00328101	0.00394459	0.00438697	0.00505055	0.00582472	0.00774172	0.00862649	0.00951126	0.0111702	0.0129766	0.0143037	0.0154466	0.017253	0.0190594	0.0203497	0.0218243	0.0241099
Low magnesium and low temperature (3.75 mM Mg2+ and 30 ˚C)	16S	R1	R1-08	6.40505e-05	0.000192152	-0.000199261	9.25103e-05	-4.981e-05	0.000142342	-1.42406e-05	0.000291793	7.82911e-05	-0.000163692	-7.11601e-05	-6.40505e-05	3.55907e-05	4.981e-05	-0.000106751	-5.69409e-05	-1.42406e-05	9.25103e-05	4.981e-05	0.000135211	0.000213502	0.000156561	0.000519514	0.000597805	0.000989218	0.00154432	0.00197846	0.00264031	0.00348008	0.0043412	0.00525214	0.0066328	0.00785687	0.00923752	0.0107107	0.0124899	0.0142548	0.016461	0.0181334	0.0206812	0.0219053	0.0247306	0.027008	0.0302461	0.0325163	0.0352847
Low magnesium and low temperature (3.75 mM Mg2+ and 30 ˚C)	16S	R1	R1-08	6.40505e-05	-0.000170801	-2.84598e-05	-0.000227742	-9.25103e-05	3.55907e-05	-0.000120991	5.69409e-05	0.000142342	-0.000249093	-7.10961e-06	6.40505e-05	3.55907e-05	-3.55907e-05	8.54007e-05	-0.000142342	2.84598e-05	-3.55907e-05	2.84598e-05	2.84598e-05	0.000298902	0.000156561	0.000327362	0.000704556	0.00107462	0.00184322	0.00176496	0.00283246	0.00352278	0.00436255	0.00525214	0.0067182	0.00807037	0.00942967	0.0111163	0.0129596	0.0147459	0.0169307	0.0187099	0.0210015	0.0230795	0.0257341	0.0286092	0.0308866	0.0329433	0.0357758
Low magnesium and low temperature (3.75 mM Mg2+ and 30 ˚C)	16S	R1	R1-08	0.000106751	-2.13502e-05	-0.000113861	-0.000185042	-0.000113861	-2.84598e-05	-3.55907e-05	9.96413e-05	-4.981e-05	-3.55907e-05	3.55907e-05	0	3.55907e-05	-5.69409e-05	2.13502e-05	-3.55907e-05	2.84598e-05	4.981e-05	-0.000249093	0.000199261	0.000213502	0.000263312	0.000434113	0.000512404	0.000967868	0.00160837	0.00178631	0.00236276	0.00335198	0.00378609	0.00480379	0.00584284	0.00698151	0.00872511	0.00981397	0.0116358	0.0130378	0.0145181	0.0163613	0.0182259	0.0200051	0.0221472	0.0246595	0.026339	0.0286733	0.0307158
Low magnesium and low temperature (3.75 mM Mg2+ and 30 ˚C)	16S	R1	R1-09	-9.36742e-05	-3.60385e-05	-4.32376e-05	7.20554e-05	-8.64752e-05	-0.00018737	0.00017295	-0.000165751	-0.000165751	2.16188e-05	-0.000100895	0.000108094	-0.00017295	0.000216188	-6.48564e-05	7.20554e-05	-0.000108094	-0.000165751	2.88178e-05	-7.20554e-05	-0.000208989	-7.20554e-05	-7.20554e-05	0.000180149	0.000598127	0.000194569	0.000461194	0.000907989	0.00105212	0.00170069	0.00210422	0.00284648	0.00354548	0.00477055	0.00521013	0.00639196	0.00738643	0.00894298	0.0102545	0.011775	0.0136919	0.0155799	0.0174968	0.0189741	0.0216764	0.0237951
Low magnesium and low temperature (3.75 mM Mg2+ and 30 ˚C)	16S	R1	R1-09	-5.04366e-05	-0.000252226	-0.000237807	0.000158531	0.00017295	2.88178e-05	0.000432376	-0.000100895	7.19906e-06	-0.000108094	7.19906e-06	4.32376e-05	0.000129713	-4.32376e-05	-0.000324282	0.000266625	-0.000108094	-0.000165751	7.20554e-05	7.92761e-05	0.000115293	-0.000245006	0.00018737	-0.000122514	0.000576508	0.000324282	0.000569288	0.000929608	0.00111698	0.00187364	0.00199613	0.00308429	0.00376167	0.00464084	0.00555603	0.00675948	0.00771071	0.0096564	0.011076	0.0129208	0.0148377	0.0168555	0.0184913	0.0209414	0.0236005	0.0258273
Low magnesium and low temperature (3.75 mM Mg2+ and 30 ˚C)	16S	R1	R1-09	-9.36742e-05	-7.92761e-05	-0.000259425	-0.000230608	-0.000108094	-0.000490033	0.000129713	0.000288243	7.19906e-06	-0.000237807	2.88178e-05	-0.000216188	-4.32376e-05	4.32376e-05	-0.000216188	0.000158531	-0.000259425	-3.60385e-05	-0.000317083	-0.000115293	-5.76573e-05	7.92761e-05	-0.000158531	-7.92761e-05	0.000338702	0.000216188	0.000309862	0.00088637	0.00135478	0.00146288	0.00203937	0.00271677	0.00358872	0.00444627	0.00523175	0.00647844	0.00775395	0.00889974	0.0106869	0.0123155	0.0139946	0.0157097	0.0171725	0.0197091	0.0216116	0.0238816
Low magnesium and low temperature (3.75 mM Mg2+ and 30 ˚C)	16S	R1	R1-09	-2.64633e-05	8.60205e-05	-0.000178672	6.61681e-05	1.98524e-05	-0.000172061	0.000238229	4.63157e-05	-3.3094e-05	-0.000119114	-5.29464e-05	9.92621e-05	5.95572e-05	-5.95572e-05	-0.000138967	6.61085e-06	5.95572e-05	-0.000390437	4.63157e-05	-0.000264692	-7.27988e-05	0.000132356	-6.61681e-05	8.60205e-05	0.000608814	0.000277934	0.00066174	0.000992621	0.000926452	0.00168084	0.00215067	0.00261391	0.00337491	0.00398372	0.0049234	0.00561162	0.00682262	0.0082917	0.00925783	0.0106144	0.0119181	0.0134136	0.0151143	0.0171062	0.0186944	0.0204414
Low magnesium and low temperature (3.75 mM Mg2+ and 30 ˚C)	16S	R1	R1-09	3.3094e-05	6.61085e-06	0.000119114	-0.000430142	0.000158819	-0.000132356	3.97048e-05	-0.000132356	-7.27988e-05	-0.000178672	-3.3094e-05	-7.94096e-05	-0.000178672	-0.000297786	-9.92621e-05	-0.000191913	-0.000178672	-0.000390437	-9.26512e-05	0.000172061	-7.27988e-05	-6.61085e-06	-4.63157e-05	0.000284545	0.00033088	0.000317639	0.000622036	0.000615425	0.00100586	0.00134335	0.00203156	0.00249479	0.00297786	0.00346756	0.00442709	0.00543295	0.00636601	0.00706085	0.00876152	0.0100387	0.0112828	0.0126989	0.014618	0.0160341	0.0175628	0.0196076
Low magnesium and low temperature (3.75 mM Mg2+ and 30 ˚C)	16S	R1	R1-09	-0.000145578	-0.000370585	-0.000456605	-0.00025147	-9.92621e-05	4.63157e-05	0.000178672	4.63157e-05	-0.000191913	-0.000377196	6.61085e-06	-0.000218377	-0.000158819	-0.000119114	-0.000277934	-3.3094e-05	5.95572e-05	-0.000132356	-0.000191913	-0.00016543	-0.000271323	9.26512e-05	-0.000284545	0.000224987	0.000469847	7.94096e-05	0.000383807	0.000913211	0.000787486	0.00138306	0.00153525	0.00199848	0.00275949	0.00338815	0.00404989	0.00473812	0.00577044	0.0066638	0.00755053	0.00922476	0.0101512	0.0117857	0.0134467	0.0146842	0.0161334	0.0180392
Low magnesium and low temperature (3.75 mM Mg2+ and 30 ˚C)	16S	R1	R1-09	0.000643406	0.000582129	-3.06384e-05	0.000398299	0.000490214	6.12768e-05	9.19152e-05	-0.000153192	0.000367661	0.000520853	9.19152e-05	0.000214469	0.000643406	0.000245107	-9.19152e-05	0.000398299	0.000643406	-0.00018383	0.000582129	0.000490214	0.000520853	0.000459576	0.000367661	0.000367661	0.000857875	0.00113362	0.0011949	0.00174639	0.00202213	0.0022366	0.00266554	0.00306384	0.00395235	0.00536172	0.00548427	0.00747577	0.00867067	0.00919152	0.010846	0.012286	0.014063	0.0152273	0.0170349	0.019149	0.0206196	0.0230707
Low magnesium and low temperature (3.75 mM Mg2+ and 30 ˚C)	16S	R1	R1-09	-3.06384e-05	0.000398299	0.000214469	9.19152e-05	0.000796598	0.000428937	0.000398299	9.19152e-05	0.000490214	0.000582129	0.000337022	0.000214469	0.000214469	0.000551491	-9.19152e-05	9.19152e-05	0.00113362	0.000245107	0.000153192	0.00018383	0.000520853	0.000337022	6.12768e-05	0.000245107	0.000674045	0.00125617	0.000704683	0.00144	0.0015932	0.00217533	0.00291065	0.00324767	0.00456512	0.00530044	0.00591321	0.00729194	0.00836428	0.00992684	0.0110298	0.0123473	0.0143081	0.0160239	0.0174639	0.0187813	0.0214162	0.0230094
Low magnesium and low temperature (3.75 mM Mg2+ and 30 ˚C)	16S	R1	R1-09	3.06384e-05	0.000214469	0.000459576	0.000153192	6.12768e-05	0	-0.000214469	0.000153192	0.000490214	0.000520853	0.000459576	-0.000459576	0.000153192	0.000551491	9.19152e-05	0.000459576	0.000643406	-6.12768e-05	9.19152e-05	0.000490214	0.000888513	0.000459576	0.000796598	0.000490214	0.000551491	0.00076596	0.00094979	0.00094979	0.00147064	0.00162383	0.00260426	0.00257362	0.00376852	0.00456512	0.0056681	0.00588257	0.00695492	0.0087013	0.00913024	0.010509	0.0114894	0.0132664	0.0144613	0.0170043	0.016943	0.0194554
Low magnesium and low temperature (3.75 mM Mg2+ and 30 ˚C)	16S	R1	R1-09	2.33645e-05	-9.34579e-05	-5.45093e-05	-1.55841e-05	3.89486e-05	-0.000101238	-0.000225864	8.56776e-05	0.000272593	-0.000249229	6.23131e-05	-0.000140187	-5.45093e-05	0.000147967	2.33645e-05	7.78037e-06	3.11449e-05	0.000101238	0.000101238	0.000124603	0.000116822	0.000358248	0.00047507	0.000841121	0.00110591	0.00152647	0.00218848	0.00279596	0.0035514	0.00426012	0.00523364	0.00704829	0.00817757	0.00957166	0.0110904	0.0129439	0.0146885	0.0168925	0.0184424	0.0207866	0.0226402	0.0248442	0.0278972	0.0297118	0.0322664	0.0350389
Low magnesium and low temperature (3.75 mM Mg2+ and 30 ˚C)	16S	R1	R1-09	0	-0.000140187	-0.000194696	7.78037e-06	-0.000147967	0.000249229	-3.89486e-05	1.55841e-05	3.89486e-05	-0.000155771	-0.000171332	0	-7.78738e-05	7.78037e-06	-9.34579e-05	-8.56776e-05	-8.56776e-05	-0.000109042	0.000194696	5.45093e-05	0.000233645	-0.000109042	0.000404977	0.000654206	0.000848902	0.00150311	0.00179129	0.00256231	0.00352804	0.00430685	0.00504673	0.00620717	0.00754673	0.00901091	0.0102259	0.0118458	0.0134735	0.0148364	0.0174143	0.0196651	0.0211916	0.0235825	0.0254907	0.0274221	0.0302336	0.0325857
Low magnesium and low temperature (3.75 mM Mg2+ and 30 ˚C)	16S	R1	R1-09	4.6729e-05	-0.00021028	-0.000101238	-6.23131e-05	1.55841e-05	-7.78738e-05	0.000241425	0.00041278	0.000179136	-0.000109042	8.56776e-05	7.00935e-05	0.000132407	0.000241425	0.000186916	-3.89486e-05	0.00026479	0.000147967	-1.55841e-05	0.000101238	0.000140187	0.000241425	0.000521799	0.000817757	0.000989089	0.00133956	0.00148755	0.00218848	0.0028271	0.00372273	0.00441589	0.00590343	0.00658879	0.0080997	0.00938474	0.0106308	0.0122819	0.0135981	0.0156386	0.0173053	0.018715	0.0208489	0.0231308	0.0253894	0.0276636	0.0297118
Low magnesium and low temperature (3.75 mM Mg2+ and 30 ˚C)	16S	R1	R1-12	0.000368653	0.00055298	0.000847903	0.000442384	0.000184327	0.000221192	0	0.000405519	0.000368653	0.00055298	0.000884768	0.000737307	0.000405519	7.37307e-05	-7.37307e-05	0.000221192	0.000294923	0.000442384	0.000479249	0.000774172	0.00106909	-7.37307e-05	0.000368653	0.000147461	7.37307e-05	0.000700441	0.00114283	0.000479249	0.000958499	0.00298609	0.00217505	0.00298609	0.00313355	0.00368653	0.00464503	0.0055298	0.00626711	0.00777858	0.00803664	0.00987991	0.0115388	0.0127554	0.0137508	0.0155572	0.0171792	0.0182852
Low magnesium and low temperature (3.75 mM Mg2+ and 30 ˚C)	16S	R1	R1-12	0.000147461	0.000258057	0.000331788	0.000516115	0.000331788	0.000516115	0.000221192	0.000774172	0.000221192	-3.68653e-05	0.000811037	0.000147461	0.000258057	0.000811037	-0.000221192	0.000368653	0.000221192	0.000368653	0.000258057	0.000110596	0.000110596	0.000737307	0.000516115	0.000368653	0.000221192	0.000995364	0.000774172	0.000921633	0.00117969	0.00217505	0.00202759	0.00239625	0.00335475	0.00368653	0.00538234	0.00597218	0.0064883	0.00822097	0.00855276	0.0102486	0.0110965	0.0130503	0.0138245	0.0159258	0.0174742	0.0189488
Low magnesium and low temperature (3.75 mM Mg2+ and 30 ˚C)	16S	R1	R1-12	0.000516115	0.000184327	0.000331788	-0.000294923	-0.000405519	-0.000442384	0.000147461	0.000331788	0.000442384	0.000405519	0.000663576	0.000147461	-0.000258057	0.000368653	0.000368653	0.000147461	0.000294923	0.000663576	0.000258057	0.000774172	0.000774172	0.000589845	0.000294923	0.000811037	0.000221192	0.00055298	0.000995364	0.00114283	0.000811037	0.00188013	0.00224879	0.00291236	0.00342848	0.0036128	0.00427638	0.0055298	0.00634084	0.00704128	0.00803664	0.0091426	0.0110227	0.0120918	0.0133821	0.0143775	0.0157046	0.0169581
Low magnesium and low temperature (3.75 mM Mg2+ and 30 ˚C)	16S	R1	R1-12	0	0	-3.11449e-05	-1.55841e-05	6.23131e-05	0.000272593	-0.000272593	0.000225864	0.000225864	-0.000109042	1.55841e-05	0	-7.78037e-06	-1.55841e-05	4.6729e-05	-3.89486e-05	5.45093e-05	3.11449e-05	0.000124603	0.000101238	0.000233645	0.000101238	0.00026479	0.000280374	0.000568528	0.00094236	0.00106699	0.00162773	0.00242991	0.00278815	0.00345794	0.00452493	0.0057243	0.00644082	0.00798287	0.00925234	0.0103427	0.0123598	0.0143302	0.0152259	0.016986	0.0191433	0.0213318	0.0232866	0.0250701	0.0276558
Low magnesium and low temperature (3.75 mM Mg2+ and 30 ˚C)	16S	R1	R1-12	9.34579e-05	-7.00935e-05	-0.000241425	5.45093e-05	-0.000218061	1.55841e-05	-1.55841e-05	1.55841e-05	0.000109042	-0.000319322	-0.000288154	-4.6729e-05	6.23131e-05	7.78037e-06	2.33645e-05	-0.000272593	-8.56776e-05	7.78738e-05	0.000171332	5.45093e-05	0.000163551	0.000124603	3.11449e-05	0.000327103	0.000615257	0.000778808	0.00116044	0.00172119	0.00252336	0.00304516	0.00341121	0.00450157	0.00537383	0.00669783	0.00735203	0.00943925	0.0104128	0.011472	0.0134657	0.015109	0.0169626	0.0188863	0.0207477	0.022095	0.0247196	0.026067
Low magnesium and low temperature (3.75 mM Mg2+ and 30 ˚C)	16S	R1	R1-12	0.000163551	2.33645e-05	1.55841e-05	0.000101238	-0.000218061	0.000225864	3.11449e-05	0.000295958	0.000155771	-0.000132407	-7.78738e-05	-0.000140187	8.56776e-05	0.000171332	2.33645e-05	-1.55841e-05	-3.89486e-05	0.000124603	-1.55841e-05	0.000124603	0.000257009	7.78037e-06	0.000147967	0.000397196	0.000661986	0.00094236	0.00120717	0.00151091	0.00198598	0.00276479	0.00315421	0.00417446	0.00490654	0.006324	0.00723521	0.0085514	0.00966512	0.0111215	0.0128115	0.0142679	0.0160748	0.0176713	0.0194626	0.0210904	0.0235047	0.0253427
Low magnesium and low temperature (3.75 mM Mg2+ and 30 ˚C)	16S	R1	R1-13	-0.000158531	0.000223387	-0.000281044	0.000115293	6.48564e-05	-0.000122514	0.00017295	9.36742e-05	-0.000122514	-0.000302663	7.19906e-06	2.16188e-05	0.000129713	4.32376e-05	-0.000129713	-0.000165751	-6.48564e-05	2.88178e-05	9.36742e-05	-0.000245006	-7.92761e-05	0.000122514	0.000381939	0.000374718	0.00111698	0.000907989	0.00130433	0.00168627	0.00256544	0.00314914	0.00417963	0.00561369	0.00590193	0.00799175	0.00949065	0.0113859	0.0130938	0.0155799	0.0177778	0.0199686	0.023269	0.0254165	0.0285008	0.0314049	0.034691	0.0384742
Low magnesium and low temperature (3.75 mM Mg2+ and 30 ˚C)	16S	R1	R1-13	-0.000288243	2.88178e-05	0	-7.92761e-05	-0.000302663	-0.000230608	0.000345901	9.36742e-05	0.000331481	-0.000129713	0.000136912	-0.000216188	-0.000129713	-6.48564e-05	-4.32376e-05	0.000158531	0	-0.000295464	-7.92761e-05	0.000122514	0.000288243	-9.36742e-05	-7.19906e-06	0.000417956	0.000598127	0.00088637	0.0010449	0.00155655	0.0020682	0.0025222	0.00329325	0.00448951	0.00542632	0.00699729	0.00832323	0.00969964	0.011775	0.0132884	0.0157024	0.0178499	0.0211504	0.0231898	0.0257768	0.0285945	0.0318157	0.0343883
Low magnesium and low temperature (3.75 mM Mg2+ and 30 ˚C)	16S	R1	R1-13	-0.000115293	-0.000403558	-8.64752e-05	0.000136912	0.000129713	-0.000425177	0.000324282	5.04366e-05	-0.000122514	2.16188e-05	9.36742e-05	0.000151332	-6.48564e-05	0.000108094	-2.16188e-05	5.04366e-05	0	-0.000144132	-1.44197e-05	0.000100895	-7.92761e-05	3.60385e-05	-7.19906e-06	5.04366e-05	0.000576508	0.000497232	0.000893569	0.00168627	0.00185202	0.00215468	0.0031203	0.00412199	0.00492908	0.00630549	0.00756658	0.00935374	0.010586	0.0128127	0.014535	0.0164663	0.0189669	0.0216332	0.0240689	0.0271244	0.0297403	0.0324426
Low magnesium and low temperature (3.75 mM Mg2+ and 30 ˚C)	16S	R1	R1-13	-0.000145578	-0.000271323	-0.000337491	-0.000112504	-7.94096e-05	-0.000211766	0.000337491	0.000145578	-5.29464e-05	-7.94096e-05	-0.000172061	-7.94096e-05	1.98524e-05	-9.92621e-05	-0.000119114	-1.32416e-05	-1.98524e-05	-0.000469847	-0.000271323	-6.61681e-05	4.63157e-05	0.000172061	-4.63157e-05	0.000344102	0.000549257	0.000277934	0.000562478	0.000992621	0.00138306	0.0017007	0.00226979	0.00305066	0.00379181	0.00473812	0.00551897	0.00682262	0.00819243	0.00918506	0.0107071	0.0123019	0.014082	0.0160937	0.0178936	0.0201634	0.0216127	0.0236575
Low magnesium and low temperature (3.75 mM Mg2+ and 30 ˚C)	16S	R1	R1-13	-0.000264692	-0.000608814	-0.000416901	-0.000112504	3.97048e-05	-0.000271323	0.000277934	0.000105873	-0.000152208	-0.000119114	2.64633e-05	-5.95572e-05	1.98524e-05	1.98524e-05	-0.000536015	-0.000112504	-9.92621e-05	-0.000211766	-0.00025147	1.32416e-05	0.000185283	-6.61681e-05	-0.00016543	-0.000132356	0.000430142	0.000416901	0.000582331	0.00136982	0.00164114	0.00219701	0.00244846	0.00342786	0.00389107	0.00507561	0.00597558	0.00733878	0.00868874	0.009999	0.0115806	0.0133541	0.0150547	0.0162724	0.0186679	0.020898	0.0231413	0.0252457
Low magnesium and low temperature (3.75 mM Mg2+ and 30 ˚C)	16S	R1	R1-13	-0.000224987	-0.000132356	-0.000416901	6.61085e-06	-7.94096e-05	-0.000390437	0.000119114	-9.26512e-05	0.000185283	-0.000258081	-9.26512e-05	-0.000337491	-9.92621e-05	-0.000119114	-0.000277934	-0.000191913	-5.95572e-05	-0.000271323	-0.00033088	-8.60205e-05	-3.3094e-05	-4.63157e-05	7.27988e-05	-1.32416e-05	0.000509552	0.000238229	0.000701445	0.00113159	0.00124409	0.00160143	0.00217052	0.0029911	0.00361314	0.00448003	0.00557853	0.00692188	0.00793435	0.00910565	0.0105482	0.0123614	0.0132482	0.0160738	0.0177348	0.0195282	0.0215928	0.0234788
Low magnesium and low temperature (3.75 mM Mg2+ and 30 ˚C)	16S	R1	R1-13	-0.000214469	9.19152e-05	9.19152e-05	0.000214469	0.00018383	0.000122554	0.000153192	0.000275746	0.000551491	9.19152e-05	9.19152e-05	0.000153192	0.000153192	6.12768e-05	-9.19152e-05	0.000398299	0.000459576	0.000245107	0.000398299	0.000245107	0.000643406	0.000337022	0.000551491	0.000245107	0.000490214	0.00101107	0.00101107	0.00101107	0.00177703	0.00193022	0.00333958	0.00355405	0.00438129	0.005423	0.00615832	0.00747577	0.00842556	0.0106622	0.0117039	0.0125924	0.0146758	0.0168818	0.018383	0.0195167	0.0215388	0.0244801
Low magnesium and low temperature (3.75 mM Mg2+ and 30 ˚C)	16S	R1	R1-13	-9.19152e-05	0.000214469	-0.000459576	-9.19152e-05	6.12768e-05	0.000245107	-0.000153192	-0.000214469	-0.00018383	0.000214469	3.06384e-05	-3.06384e-05	-9.19152e-05	0.000428937	3.06384e-05	-3.06384e-05	0.000398299	-0.000367661	-3.06384e-05	0.00018383	0.000459576	0.000643406	0.000674045	0.000367661	0.000735321	0.000704683	0.000888513	0.00180767	0.0015932	0.00229788	0.00315575	0.00379916	0.00456512	0.00597449	0.00664853	0.00814981	0.00916088	0.0103558	0.0123166	0.01296	0.0151047	0.0166979	0.0190571	0.0208647	0.0231933	0.0245414
Low magnesium and low temperature (3.75 mM Mg2+ and 30 ˚C)	16S	R1	R1-13	-0.000214469	0.000214469	-0.000153192	0.000275746	0.000122554	0.000367661	-3.06384e-05	0.000275746	0.000980429	0.000459576	-3.06384e-05	-3.06384e-05	0.000214469	0.00018383	-9.19152e-05	-0.000153192	0.00076596	0.000245107	0.000153192	0.000122554	0.000520853	0.000398299	0.000612768	0.000490214	0.000612768	0.00076596	0.00094979	0.00107234	0.0018383	0.00180767	0.00291065	0.00337022	0.00425874	0.005423	0.00579066	0.00680172	0.00781279	0.00888513	0.0101719	0.0107541	0.0123473	0.0139405	0.0153805	0.0168818	0.0185362	0.0197005
Low magnesium and low temperature (3.75 mM Mg2+ and 30 ˚C)	16S	R1	R1-13	0	-0.000257009	0.000109042	-8.56776e-05	-7.78037e-06	0.000109042	3.11449e-05	6.23131e-05	1.55841e-05	-6.23131e-05	-0.000147967	0.000116822	1.55841e-05	-6.23131e-05	-4.6729e-05	-6.23131e-05	3.11449e-05	7.78738e-05	-1.55841e-05	0.000124603	0.000140187	0.000218061	0.000101238	0.000630841	0.00101245	0.00145638	0.00153428	0.00228194	0.00303738	0.00386292	0.00497664	0.00623054	0.0075	0.00910437	0.0110436	0.0127336	0.0141044	0.0162617	0.0184424	0.0208567	0.0230607	0.0258255	0.0279673	0.0305296	0.0335047	0.0354128
Low magnesium and low temperature (3.75 mM Mg2+ and 30 ˚C)	16S	R1	R1-13	7.00935e-05	2.33645e-05	-0.000101238	-6.23131e-05	-0.000171332	0.000155771	-0.0002025	6.23131e-05	0.000249229	3.11449e-05	-5.45093e-05	7.00935e-05	-7.78037e-06	7.78037e-06	-2.33645e-05	-0.000109042	-3.89486e-05	7.78738e-05	-0.000109042	0.000101238	0.000280374	0.000147967	0.000288154	0.000771028	0.000918995	0.001176	0.00160437	0.00239876	0.00341121	0.00421339	0.00469626	0.00630063	0.00728972	0.00884736	0.0103894	0.0117757	0.013567	0.015514	0.0177181	0.0199922	0.0223131	0.0240498	0.026215	0.0289175	0.0317056	0.0344081
Low magnesium and low temperature (3.75 mM Mg2+ and 30 ˚C)	16S	R1	R1-13	-0.000140187	-0.000140187	-5.45093e-05	-0.000109042	0.000109042	-5.45093e-05	-6.23131e-05	6.23131e-05	6.23131e-05	-0.0002025	8.56776e-05	-9.34579e-05	-0.000101238	-6.23131e-05	-2.33645e-05	-0.000132407	-8.56776e-05	0.000101238	0.000124603	7.78738e-05	0.000373832	7.78738e-05	0.000171332	0.000654206	0.000755444	0.00138629	0.00181465	0.00274923	0.00320093	0.00400311	0.00507009	0.00630063	0.0078972	0.00896418	0.0107632	0.0124299	0.0143146	0.0164019	0.018419	0.0202025	0.0227336	0.0246807	0.0272897	0.0298988	0.0325	0.0344782
Low magnesium and low temperature (3.75 mM Mg2+ and 30 ˚C)	16S	R1	R1-15	-9.36742e-05	-0.000273845	-0.000389138	0.000158531	0	-0.000317083	2.16188e-05	-1.44197e-05	7.19906e-06	-8.64752e-05	-0.000100895	0.000237807	2.16188e-05	4.32376e-05	-0.000345901	7.20554e-05	-6.48564e-05	-0.000144132	-0.000208989	-0.000331481	9.36742e-05	-7.19906e-06	7.92761e-05	9.36742e-05	0.000554889	0.000562089	0.000569288	0.0011458	0.00157097	0.0018304	0.00238527	0.00306267	0.00386976	0.00492188	0.00607488	0.00714862	0.00803499	0.00952669	0.0113787	0.0130289	0.0143837	0.0166825	0.018448	0.0204658	0.0222169	0.0245085
Low magnesium and low temperature (3.75 mM Mg2+ and 30 ˚C)	16S	R1	R1-15	-0.000136912	-0.000208989	-0.000237807	-0.000144132	-0.000237807	7.20554e-05	0.000237807	-0.000295464	-0.000144132	-6.48564e-05	-0.000230608	0.000389138	-8.64752e-05	0.000302663	-0.000216188	2.88178e-05	-8.64752e-05	5.04366e-05	-0.000144132	-0.000115293	0.000288243	0.000144132	-7.20554e-05	0.000461194	0.000619746	0.000259425	0.000223387	0.000994464	0.00139802	0.00174392	0.00232041	0.00291134	0.00365358	0.00477055	0.00555603	0.0067811	0.0074729	0.00879165	0.0109463	0.0126182	0.0139946	0.0159907	0.0182535	0.0199037	0.0221088	0.0248976
Low magnesium and low temperature (3.75 mM Mg2+ and 30 ˚C)	16S	R1	R1-15	0.000100895	-0.000425177	-0.000324282	-5.76573e-05	-0.000129713	-0.000230608	0.000345901	-1.44197e-05	9.36742e-05	-0.000129713	7.19906e-06	0.000216188	-2.16188e-05	0.000151332	-0.000281044	0.000180149	-4.32376e-05	-7.92761e-05	-0.000100895	0.000144132	-0.000100895	0.000208989	0.000100895	0.000266625	0.000511652	0.000367519	0.000742238	0.00142684	0.00128993	0.00191687	0.00210422	0.00291134	0.00374005	0.0047057	0.0057506	0.00714862	0.00822956	0.00909431	0.0110544	0.0128776	0.0144053	0.0164015	0.0182318	0.0200334	0.0222818	0.0250057
Low magnesium and low temperature (3.75 mM Mg2+ and 30 ˚C)	16S	R1	R1-15	-4.63157e-05	-0.000191913	-0.000436753	-0.000152208	0.000218377	6.61085e-06	0.000178672	0.000224987	0.00016543	-7.94096e-05	-0.00033088	1.98524e-05	-9.92621e-05	-0.000178672	-0.000258081	-0.000152208	-5.95572e-05	0.000284545	-0.000350733	0.000231618	-0.000132356	1.32416e-05	9.26512e-05	-5.29464e-05	0.000688224	0.000258081	0.000403659	0.000813949	0.00118453	0.00118453	0.00157495	0.00223671	0.00275949	0.00322933	0.00404989	0.0049962	0.00606823	0.00678291	0.00790787	0.00902624	0.0105085	0.0121828	0.0131092	0.0145452	0.0158952	0.0181186
Low magnesium and low temperature (3.75 mM Mg2+ and 30 ˚C)	16S	R1	R1-15	-0.00016543	-9.26512e-05	-0.000258081	-0.000172061	-1.98524e-05	8.60205e-05	0.000158819	4.63157e-05	-7.27988e-05	-0.000317639	-0.000231618	-0.000218377	-3.97048e-05	0.000158819	-0.000178672	-0.00033088	-7.94096e-05	-0.000132356	-0.000172061	0.000152208	8.60205e-05	-6.61085e-06	-0.000264692	0.000264692	0.000688224	0.000238229	0.000463216	0.00105218	0.00110512	0.00172055	0.00223008	0.00243524	0.0033352	0.0038249	0.00500281	0.00579029	0.00680277	0.00775568	0.00927769	0.0104755	0.0121166	0.0133144	0.0144989	0.0163121	0.0181583	0.0203818
Low magnesium and low temperature (3.75 mM Mg2+ and 30 ˚C)	16S	R1	R1-15	0.000132356	-0.000489699	-0.000198524	-0.000311028	-0.000158819	-1.32416e-05	-7.94096e-05	4.63157e-05	-0.000172061	-9.92621e-05	-7.27988e-05	-5.95572e-05	9.92621e-05	-0.000138967	-0.000238229	-0.000350733	-0.000119114	-0.000211766	-0.000152208	-0.000205135	0.000224987	-0.000403659	-0.000185283	0.000145578	0.000370585	0.000277934	0.000562478	0.000893358	0.00106542	0.0017007	0.0015948	0.00225656	0.00313668	0.00376535	0.00456605	0.00515502	0.00632631	0.00781524	0.00907916	0.0100784	0.0115012	0.0131952	0.0149356	0.0164312	0.01794	0.0201039
Low magnesium and low temperature (3.75 mM Mg2+ and 30 ˚C)	16S	R1	R1-15	0.000153192	0.000398299	3.06384e-05	0.00076596	0.000612768	0.000306384	9.19152e-05	-0.000214469	0.000735321	0.000398299	9.19152e-05	-9.19152e-05	-0.000214469	0.000428937	0.000214469	0.000398299	0.000582129	0.00018383	0.000459576	0.000490214	0.000214469	0.000275746	0.000245107	0.000367661	0.000428937	0.000582129	0.00107234	0.00137873	0.00147064	0.00193022	0.00278809	0.00306384	0.00407491	0.00468767	0.00597449	0.00661789	0.00689364	0.00919152	0.0102945	0.0110605	0.0133277	0.0141856	0.0158707	0.016943	0.0194554	0.0219677
Low magnesium and low temperature (3.75 mM Mg2+ and 30 ˚C)	16S	R1	R1-15	-0.000459576	0.000214469	0.000153192	0.000214469	0.000367661	6.12768e-05	3.06384e-05	0.000214469	0.000551491	0.000275746	0.000214469	0.000337022	0.000214469	0.00018383	-0.000214469	0.000337022	0.000827237	0.00018383	0.000153192	0.000122554	0.000153192	0.000704683	0.000367661	0.000367661	0.000122554	0.000459576	0.00113362	0.00137873	0.00177703	0.00205277	0.00333958	0.00330895	0.00407491	0.00505533	0.00609704	0.00704683	0.00824173	0.0094979	0.0102332	0.0119183	0.0136954	0.014492	0.016606	0.0181073	0.0201907	0.0221516
Low magnesium and low temperature (3.75 mM Mg2+ and 30 ˚C)	16S	R1	R1-15	-9.19152e-05	0.000643406	-0.000275746	0.000214469	0.00018383	0.000122554	0.000275746	9.19152e-05	0.000551491	0.000153192	0.000459576	-0.000153192	0.000153192	0.000367661	-0.000337022	0.000153192	-9.19152e-05	-0.000122554	0.000214469	0.000122554	0.000520853	0.000459576	6.12768e-05	0.000245107	0.00018383	3.06384e-05	0.000888513	0.00144	0.00147064	0.00131745	0.00205277	0.00214469	0.00358469	0.00395235	0.00432001	0.00557619	0.00579066	0.00692428	0.00759832	0.00867067	0.0103251	0.0109992	0.0127456	0.013389	0.0148596	0.0163303
Low magnesium and low temperature (3.75 mM Mg2+ and 30 ˚C)	16S	R1	R1-15	-7.00935e-05	-0.000116822	-0.000218061	-8.56776e-05	-0.000147967	1.55841e-05	-0.000295958	0.000249229	0.000272593	-0.000109042	-0.000147967	2.33645e-05	-0.000124603	3.11449e-05	-0.000163551	0.000101238	3.11449e-05	3.11449e-05	0.000218061	0.000404977	0.000350467	0.000171332	0.000358248	0.000864486	0.00122273	0.00187694	0.00193147	0.00281932	0.0035514	0.00426012	0.00502336	0.00651091	0.0078972	0.0091511	0.0104128	0.0122897	0.0135436	0.0153972	0.0175311	0.0191511	0.0210981	0.0228582	0.0254907	0.0277726	0.0302103	0.0327726
Low magnesium and low temperature (3.75 mM Mg2+ and 30 ˚C)	16S	R1	R1-15	0	-0.000116822	1.55841e-05	-0.000155771	3.89486e-05	3.89486e-05	-0.000155771	0.000249229	1.55841e-05	-0.000179136	-0.000171332	-0.000186916	1.55841e-05	-6.23131e-05	-0.000163551	-0.000109042	0.000147967	-6.23131e-05	0.000101238	0.000194696	0.000280374	0.000288154	0.00047507	0.000747664	0.000989089	0.00169002	0.00209502	0.0027025	0.00343458	0.00433021	0.00507009	0.00676792	0.00799065	0.00894082	0.00994549	0.0121729	0.0137072	0.0150234	0.0165966	0.0188941	0.0203972	0.0224377	0.024486	0.0269315	0.0292991	0.031067
Low magnesium and low temperature (3.75 mM Mg2+ and 30 ˚C)	16S	R1	R1-16	0.000100895	-0.000317083	-0.000237807	-0.000403558	-0.000237807	0.000201768	0.000108094	0.000201768	0.000309862	-0.000237807	-0.000295464	-4.32376e-05	-4.32376e-05	0.000151332	-0.00017295	0.000180149	0.000129713	-0.000122514	-0.000468414	-7.20554e-05	0.000158531	5.76573e-05	0.000273845	0.000115293	0.000619746	0.000324282	0.000980045	0.00134036	0.00161421	0.00211144	0.00255822	0.00353828	0.00434538	0.00544074	0.00607488	0.00691081	0.00866194	0.00993744	0.0110112	0.0130073	0.0145783	0.0163366	0.0181237	0.0198605	0.0222602	0.0238383
Low magnesium and low temperature (3.75 mM Mg2+ and 30 ˚C)	16S	R1	R1-16	-0.000136912	-5.76573e-05	-0.000453995	-0.000208989	0	7.19906e-06	0.000281044	0.000136912	5.04366e-05	-0.000216188	0.000288243	-2.16188e-05	6.48564e-05	0.00017295	-0.000281044	-0.000208989	0.000194569	2.88178e-05	-0.000230608	0.000273845	9.36742e-05	0.000208989	3.60385e-05	7.19906e-06	0.000641365	0.000497232	0.00123947	0.0011458	0.00191687	0.00237087	0.00337973	0.00399228	0.00473451	0.00595959	0.00700449	0.0082728	0.00952669	0.0112994	0.0130649	0.0144558	0.0168266	0.0186498	0.0207829	0.0230817	0.0251787	0.0276865
Low magnesium and low temperature (3.75 mM Mg2+ and 30 ˚C)	16S	R1	R1-16	-0.000115293	-0.000252226	-0.000583707	7.20554e-05	-0.000345901	-5.76573e-05	4.32376e-05	0.000136912	-0.000144132	-0.000324282	5.04366e-05	-0.000129713	6.48564e-05	-0.000281044	-0.000281044	-0.000252226	-0.000237807	-0.000295464	5.04366e-05	5.76573e-05	0.000115293	-7.19906e-06	-0.000115293	0.0003531	0.000425177	0.000497232	0.00132595	0.0017295	0.00230601	0.00263029	0.00299059	0.00392742	0.00462642	0.00604606	0.00696125	0.00846737	0.00928888	0.0111049	0.0130866	0.0144125	0.0166104	0.0180877	0.0200046	0.0221737	0.0247247	0.0269514
Low magnesium and low temperature (3.75 mM Mg2+ and 30 ˚C)	16S	R1	R1-16	-2.64633e-05	4.63157e-05	-0.000119114	-5.29464e-05	0	0.000284545	0.000218377	0.000324249	6.61681e-05	-3.97048e-05	0.000105873	-0.000317639	-9.92621e-05	-0.000297786	-0.000198524	-3.3094e-05	-0.000119114	-1.32416e-05	-0.000350733	9.26512e-05	-1.32416e-05	0.000172061	0.000291175	0.000443364	0.000708076	0.000833801	0.0011779	0.00176686	0.00195878	0.00245509	0.00328226	0.00428151	0.00490355	0.00594911	0.00720642	0.00827184	0.00948284	0.0114284	0.0125533	0.0145452	0.0162459	0.0178209	0.0202164	0.0216921	0.0242133	0.026139
Low magnesium and low temperature (3.75 mM Mg2+ and 30 ˚C)	16S	R1	R1-16	-4.63157e-05	-0.000132356	-9.92621e-05	6.61681e-05	7.94096e-05	-5.29464e-05	0.000119114	-0.00025147	-0.000191913	-0.000337491	-0.000132356	-0.00049631	-0.000178672	-0.000258081	-0.000555867	4.63157e-05	-0.000178672	2.64633e-05	-1.32416e-05	-6.61681e-05	-9.26512e-05	-6.61085e-06	1.32416e-05	0.000443364	0.000866895	0.00065513	0.000979379	0.00160805	0.00197863	0.00271317	0.00292492	0.00408299	0.00512192	0.00630646	0.00724613	0.00817258	0.00960196	0.0109519	0.0134665	0.0144856	0.0170995	0.0188532	0.0208516	0.0228038	0.0247096	0.0274493
Low magnesium and low temperature (3.75 mM Mg2+ and 30 ˚C)	16S	R1	R1-16	0.000172061	-3.3094e-05	-0.000258081	0.000224987	0.000119114	-0.000172061	0.000138967	-0.000172061	-0.000112504	3.97048e-05	-7.27988e-05	-1.98524e-05	5.95572e-05	-0.000158819	-0.000158819	0.000284545	-0.000119114	-1.32416e-05	-0.000112504	-0.00016543	0.000145578	0.000112504	0.000231618	0.00024484	0.000807338	0.000635277	0.000721298	0.00152864	0.00191907	0.00255435	0.00308373	0.00406313	0.0049631	0.00583	0.00720642	0.00815273	0.00986004	0.010813	0.0127717	0.0145651	0.0164841	0.0184363	0.0208913	0.022109	0.0248486	0.027211
Low magnesium and low temperature (3.75 mM Mg2+ and 30 ˚C)	16S	R1	R1-16	-3.06384e-05	0.000643406	3.06384e-05	0.000275746	0.000551491	0.000551491	-9.19152e-05	0.000153192	0.000857875	0.000520853	3.06384e-05	0.000275746	-9.19152e-05	0.000490214	-9.19152e-05	0.000398299	0.000582129	0.00018383	0.000398299	0.000245107	0.000827237	0.000643406	0.000551491	0.00110298	0.00122554	0.00144	0.00180767	0.00272682	0.0026349	0.00358469	0.00536172	0.00533108	0.00683236	0.00854811	0.00965109	0.0110298	0.0125311	0.0145226	0.0162383	0.018475	0.0200681	0.0221516	0.0246333	0.0266248	0.0291371	0.031772
Low magnesium and low temperature (3.75 mM Mg2+ and 30 ˚C)	16S	R1	R1-16	-3.06384e-05	0.00076596	3.06384e-05	0.000214469	0.000122554	0.000490214	0.000275746	-9.19152e-05	0.000796598	0.000275746	-0.000214469	-0.000275746	0.000337022	0.000367661	0.000153192	0.000398299	0.000398299	-0.000122554	0.000888513	0	0.000459576	0.000888513	0.000245107	0.000551491	0.000980429	0.0011949	0.0019915	0.00297192	0.00294129	0.00346214	0.00493278	0.00661789	0.00683236	0.00867067	0.00983492	0.0113975	0.0132664	0.0154417	0.0169124	0.0186588	0.0211711	0.0220903	0.0251235	0.0273601	0.0301788	0.0326299
Low magnesium and low temperature (3.75 mM Mg2+ and 30 ˚C)	16S	R1	R1-16	-9.19152e-05	0.000643406	0.000214469	0.000582129	0.000245107	0	-0.000275746	0.000398299	0.000612768	0.000398299	3.06384e-05	-3.06384e-05	-3.06384e-05	-0.000122554	-3.06384e-05	0.000275746	0.000337022	6.12768e-05	-3.06384e-05	0.000367661	0.000214469	0.000398299	0.000245107	0.000857875	0.000919152	0.0011949	0.00156256	0.0022366	0.00257362	0.00297192	0.00444257	0.00471831	0.00628087	0.00762896	0.00891577	0.00992684	0.0113668	0.0135422	0.0141549	0.0171881	0.0181073	0.0204358	0.0225499	0.0247252	0.0264409	0.0288307
Low magnesium and low temperature (3.75 mM Mg2+ and 30 ˚C)	16S	R1	R1-16	0	7.00935e-05	-3.11449e-05	3.11449e-05	3.89486e-05	-0.000101238	-0.000155771	0.000155771	3.89486e-05	3.11449e-05	-0.000218061	0	0.000132407	-6.23131e-05	9.34579e-05	7.78037e-06	3.11449e-05	0.000124603	0.000101238	5.45093e-05	0.000443925	0.000404977	0.000825537	0.00133178	0.00161993	0.00248442	0.00314643	0.00391745	0.00495327	0.00601245	0.00705607	0.00821652	0.0104439	0.0121184	0.0134969	0.0164019	0.0178193	0.0202103	0.0221106	0.0242212	0.0265421	0.0290966	0.0319393	0.0340109	0.0367523	0.0393146
Low magnesium and low temperature (3.75 mM Mg2+ and 30 ˚C)	16S	R1	R1-16	-0.000140187	-4.6729e-05	-7.78037e-06	-0.000249229	1.55841e-05	0.000155771	-0.000155771	0.000225864	1.55841e-05	-8.56776e-05	-0.000101238	-0.000163551	-7.78037e-06	-3.89486e-05	-2.33645e-05	-0.000179136	0.000171332	7.78037e-06	0.000101238	0.000218061	0.000116822	0.000358248	0.000825537	0.00109813	0.00145638	0.00220404	0.00291278	0.00359035	0.00476636	0.00547507	0.00693925	0.0080296	0.00941589	0.01081	0.0121885	0.013972	0.01581	0.0175701	0.0194704	0.0215109	0.0235514	0.025919	0.0278972	0.0301558	0.0328271	0.0353894
Low magnesium and low temperature (3.75 mM Mg2+ and 30 ˚C)	16S	R1	R1-18	-0.000115293	-1.44197e-05	-0.000410757	-1.44197e-05	0	-0.000252226	0.000237807	2.88178e-05	-3.60385e-05	-0.000367519	2.88178e-05	-0.000216188	-0.000108094	-2.16188e-05	-0.000216188	-3.60385e-05	-2.16188e-05	0.000201768	9.36742e-05	0.000144132	0.000288243	0.000144132	0.00018737	2.88178e-05	0.00018737	0.000583707	0.000699	0.00125389	0.0014845	0.00196011	0.00236365	0.003214	0.00374005	0.00492188	0.00592355	0.00671624	0.00835927	0.00948345	0.0110112	0.0131803	0.0144053	0.016769	0.0183616	0.0201631	0.0219143	0.0249193
Low magnesium and low temperature (3.75 mM Mg2+ and 30 ˚C)	16S	R1	R1-18	-2.88178e-05	-0.000144132	-0.000151332	2.88178e-05	8.64752e-05	-0.000208989	0.000259425	-0.000100895	2.88178e-05	-0.000216188	0.000158531	-0.000453995	0.000108094	0.000129713	-0.000259425	-1.44197e-05	-0.00017295	-3.60385e-05	9.36742e-05	-7.19906e-06	-1.44197e-05	0.000165751	0.000144132	0.000136912	0.000814315	0.000691801	0.000785475	0.0011458	0.00163583	0.00256544	0.00294735	0.00412199	0.00486423	0.00589473	0.00763143	0.00905107	0.0106292	0.0119048	0.0140378	0.0165096	0.0178427	0.0208766	0.0232258	0.0258921	0.0285945	0.0314481
Low magnesium and low temperature (3.75 mM Mg2+ and 30 ˚C)	16S	R1	R1-18	1.44197e-05	-0.000252226	-0.000194569	7.19906e-06	-6.48564e-05	-1.44197e-05	6.48564e-05	2.88178e-05	-0.000230608	-0.000129713	-0.000122514	0.000194569	-6.48564e-05	-0.000367519	-0.000497232	0.000115293	0	-0.000317083	-0.000468414	-9.36742e-05	-0.000230608	-0.000223387	-2.88178e-05	-3.60385e-05	0.000641365	0.000345901	0.000893569	0.00136198	0.00187364	0.00211144	0.00270955	0.00351666	0.00423728	0.00546235	0.00663697	0.00822956	0.00924564	0.01104	0.0130649	0.0148233	0.0166969	0.0191038	0.0216044	0.0242923	0.0262812	0.0295889
Low magnesium and low temperature (3.75 mM Mg2+ and 30 ˚C)	16S	R1	R1-18	-0.000205135	2.64633e-05	-0.000416901	0.000145578	7.94096e-05	-9.26512e-05	0.000297786	6.61085e-06	0.000145578	-0.000357343	0.000185283	-1.98524e-05	9.92621e-05	0.000178672	-0.000119114	-5.29464e-05	-1.98524e-05	0.000105873	2.64633e-05	5.29464e-05	-0.000231618	-0.000105873	1.32416e-05	0.000145578	0.000529404	0.00049631	0.000800707	0.000992621	0.00148232	0.00179996	0.00230949	0.0029911	0.00345432	0.004619	0.00530059	0.00630646	0.00731893	0.00837111	0.00973429	0.0109122	0.0128908	0.0138107	0.0154518	0.0167488	0.0186547	0.0204215
Low magnesium and low temperature (3.75 mM Mg2+ and 30 ˚C)	16S	R1	R1-18	1.32416e-05	-0.00025147	-0.000258081	-7.27988e-05	5.95572e-05	-0.000191913	-1.98524e-05	-0.000172061	-9.26512e-05	-0.000337491	-0.000112504	-1.98524e-05	-3.97048e-05	-1.98524e-05	-0.000218377	-7.27988e-05	0	-0.000211766	-0.000231618	-6.61085e-06	-0.000211766	-2.64633e-05	0.000132356	0.000185283	0.000569109	0.000277934	0.000542626	0.00119114	0.00122424	0.00156173	0.00217052	0.00279258	0.00307712	0.00412269	0.00484399	0.00575059	0.00648513	0.00729908	0.0089799	0.00966151	0.0113622	0.0126394	0.0145386	0.0159547	0.0167885	0.0188532
Low magnesium and low temperature (3.75 mM Mg2+ and 30 ˚C)	16S	R1	R1-18	-0.000185283	-0.000231618	-0.00057572	-0.000112504	5.95572e-05	-5.29464e-05	0.000119114	0.000105873	-1.32416e-05	-0.000218377	0.000105873	-0.000397048	0	-0.000317639	-0.000238229	-0.000211766	-0.000218377	-9.26512e-05	-0.00041029	1.32416e-05	-3.3094e-05	0.00041029	-2.64633e-05	0.000264692	0.000549257	0.000476458	0.00129702	0.00142937	0.00178011	0.00201834	0.00230949	0.00338815	0.00387122	0.00475797	0.00593587	0.00716011	0.00797406	0.00922476	0.0108262	0.0124409	0.0134864	0.0151606	0.0167223	0.0185752	0.0205406	0.0218509
Low magnesium and low temperature (3.75 mM Mg2+ and 30 ˚C)	16S	R1	R1-18	-0.000214469	0.000643406	0.000275746	0.000643406	0.000367661	-0.000245107	-3.06384e-05	-0.000214469	0	0.000214469	0.000337022	0.000275746	0.000275746	0.00018383	-0.000214469	0.000398299	0.000275746	0.00018383	0.000398299	0.000306384	0.000643406	0.000459576	0.000306384	0.000490214	0.000980429	0.00107234	0.00101107	0.00168511	0.00202213	0.00217533	0.0030332	0.00379916	0.00450384	0.00585193	0.00720002	0.00796598	0.00879322	0.0109073	0.0115813	0.0134503	0.0156562	0.0165754	0.0189345	0.0204971	0.0222741	0.0246026
Low magnesium and low temperature (3.75 mM Mg2+ and 30 ˚C)	16S	R1	R1-18	9.19152e-05	0.000520853	0.000153192	-0.000153192	0.00018383	0.000367661	0.000153192	9.19152e-05	0.000367661	3.06384e-05	0.000337022	9.19152e-05	-9.19152e-05	0.000306384	0.000214469	0.000398299	0.000520853	-6.12768e-05	0.000459576	-0.000122554	0.000520853	0.000459576	0.000428937	0.000551491	0.000735321	0.00076596	0.00137873	0.00144	0.00134809	0.00186894	0.00297192	0.00281873	0.00358469	0.0046264	0.00603576	0.00667917	0.00769024	0.00900769	0.0094979	0.0106928	0.0124085	0.0131439	0.0151966	0.0168818	0.0182911	0.0201294
Low magnesium and low temperature (3.75 mM Mg2+ and 30 ˚C)	16S	R1	R1-18	9.19152e-05	0.00076596	-0.000153192	-0.000398299	0.000367661	0.000245107	-0.000275746	3.06384e-05	0.000674045	3.06384e-05	0.000337022	-3.06384e-05	0.000398299	0.000612768	-9.19152e-05	9.19152e-05	0.000582129	-0.000367661	0.000398299	-0.000306384	0.000337022	0.000520853	0.000245107	0.000490214	0.000551491	0.000153192	0.000827237	0.00125617	0.00134809	0.00113362	0.00242043	0.00208341	0.00352342	0.00407491	0.00511661	0.00588257	0.0056681	0.00778215	0.00876258	0.00916088	0.010509	0.0116732	0.0123166	0.0143081	0.0157788	0.0171881
Low magnesium and low temperature (3.75 mM Mg2+ and 30 ˚C)	16S	R1	R1-18	-2.31386e-05	-6.94158e-05	8.48492e-05	-6.17106e-05	-5.39823e-05	6.17106e-05	0.000146537	3.8572e-05	-0.000215952	-0.000154265	-0.000239091	-2.31386e-05	-0.000146537	-6.17106e-05	2.31386e-05	-8.48492e-05	-6.17106e-05	0.000146537	-3.8572e-05	-6.17106e-05	0.000231386	-6.17106e-05	0.000146537	0.000624742	0.00104894	0.0014423	0.00200535	0.00269951	0.00333196	0.00403382	0.00515991	0.0064711	0.00805223	0.00947912	0.0113765	0.0127031	0.0145927	0.0166829	0.0191896	0.0207245	0.02337	0.026108	0.0279514	0.0308592	0.033389	0.0367132
Low magnesium and low temperature (3.75 mM Mg2+ and 30 ˚C)	16S	R1	R1-18	-6.94158e-05	-9.25544e-05	-0.000146537	3.08437e-05	-0.000123398	-0.000239091	-1.54334e-05	1.54334e-05	-7.71209e-05	-1.54334e-05	-7.70515e-06	9.25544e-05	-0.000285368	-0.000131126	2.31386e-05	-8.48492e-05	3.08437e-05	-3.8572e-05	7.70515e-06	0.000146537	0.00032394	0.000169675	0.000354784	0.000740435	0.000979526	0.00153485	0.00182024	0.00239871	0.0033551	0.00387185	0.00499794	0.00660993	0.0074969	0.00899321	0.0101964	0.0119627	0.0141994	0.0159656	0.0176393	0.0202154	0.0219585	0.0246503	0.0269796	0.0289155	0.0319313	0.034006
Low magnesium and low temperature (3.75 mM Mg2+ and 30 ˚C)	16S	R1	R1-18	-4.62772e-05	-9.25544e-05	-7.70515e-06	-0.000154265	-0.00010026	1.54334e-05	7.70515e-06	1.54334e-05	0.000316235	3.08437e-05	-7.71209e-05	2.31386e-05	-0.00010026	-1.54334e-05	-2.31386e-05	-3.8572e-05	-3.8572e-05	-0.000177404	7.70515e-06	0.000169675	0.000138832	0.000146537	0.00026223	0.000555326	0.00109522	0.00148857	0.0019128	0.00286148	0.00367904	0.00435776	0.00543757	0.00656365	0.00816792	0.00945598	0.0113071	0.0128651	0.0151712	0.0167292	0.0188425	0.0206088	0.0241104	0.026108	0.0278357	0.0305815	0.0336898	0.0360885
Low magnesium and low temperature (3.75 mM Mg2+ and 30 ˚C)	16S	R1	R1-19	-0.000374718	-0.000252226	-0.000108094	0.000245006	-0.000129713	0.000266625	0.000302663	0.000309862	0.000245006	-6.48564e-05	-7.92761e-05	2.16188e-05	-8.64752e-05	8.64752e-05	-0.000281044	0.000115293	6.48564e-05	-0.00036032	-0.000317083	-0.000180149	-0.000252226	-2.88178e-05	0.000208989	-0.000122514	0.000857552	0.000367519	0.000569288	0.00108094	0.0014845	0.00213306	0.00245012	0.00319238	0.00397786	0.0050516	0.00590193	0.0067811	0.00835927	0.00974287	0.0115516	0.0125966	0.0150323	0.0166609	0.0190101	0.0207901	0.0228439	0.0250274
Low magnesium and low temperature (3.75 mM Mg2+ and 30 ˚C)	16S	R1	R1-19	0.000252226	9.36742e-05	-0.000151332	0.000288243	-6.48564e-05	0.000115293	0.000367519	7.20554e-05	7.19906e-06	-0.000151332	-3.60385e-05	-0.000216188	-0.00017295	0.000410757	-0.00017295	-0.000122514	2.16188e-05	-0.000165751	7.20554e-05	-5.04366e-05	2.88178e-05	1.44197e-05	0.000317083	0.000180149	0.000533271	0.000216188	0.000785475	0.0011458	0.00144126	0.00211144	0.00227717	0.00310591	0.00428052	0.00507322	0.00624783	0.00755938	0.00857546	0.00993744	0.0114003	0.0128776	0.0153565	0.0174392	0.0190317	0.0212225	0.0231681	0.0261948
Low magnesium and low temperature (3.75 mM Mg2+ and 30 ˚C)	16S	R1	R1-19	-9.36742e-05	-0.000295464	4.32376e-05	0.000158531	-4.32376e-05	-1.44197e-05	0.000324282	7.19906e-06	7.20554e-05	-0.000151332	5.04366e-05	-0.000281044	0.000302663	-0.000345901	-0.000518851	-0.000317083	-0.000108094	0.000223387	-5.76573e-05	-0.000180149	7.19906e-06	0.000208989	-0.000266625	-3.60385e-05	0.000403558	0.000583707	0.000569288	0.00123227	0.00180878	0.00208982	0.00257983	0.00347343	0.00399948	0.0053975	0.00659373	0.00809985	0.00909431	0.0106725	0.0125893	0.0141747	0.0163078	0.0186714	0.0203937	0.0227574	0.0252219	0.0273406
Low magnesium and low temperature (3.75 mM Mg2+ and 30 ˚C)	16S	R1	R1-19	5.29464e-05	-9.26512e-05	-9.92621e-05	8.60205e-05	7.94096e-05	-0.000112504	0.000277934	-0.000271323	-9.26512e-05	1.98524e-05	-0.000211766	1.98524e-05	7.94096e-05	0.000258081	-0.000317639	-0.000112504	0.000218377	0.000125725	-0.000231618	-6.61681e-05	-1.32416e-05	-0.000105873	-4.63157e-05	0.000264692	0.000430142	5.95572e-05	0.000701445	0.000933063	0.00112498	0.00148232	0.00175362	0.0025345	0.00319624	0.00384476	0.00508222	0.00571088	0.00696159	0.00783509	0.00913872	0.0106541	0.0123548	0.0132349	0.0145981	0.0167687	0.0184363	0.020223
Low magnesium and low temperature (3.75 mM Mg2+ and 30 ˚C)	16S	R1	R1-19	-0.000145578	-0.000370585	5.95572e-05	-0.000350733	-0.000516163	-0.000132356	0.000337491	4.63157e-05	-0.000370585	-0.000377196	-0.000231618	-0.000218377	1.98524e-05	-0.000258081	-0.000595572	2.64633e-05	-0.000138967	-0.000311028	-0.00025147	-0.000105873	-0.000191913	-0.000284545	-2.64633e-05	-0.000172061	0.000191913	-5.95572e-05	0.00016543	0.000516163	0.00102571	0.00136321	0.00163451	0.00197863	0.00256096	0.00303081	0.00397048	0.00469841	0.00547265	0.00646527	0.00755053	0.00858948	0.010171	0.0114681	0.0124739	0.0135327	0.0154584	0.0168679
Low magnesium and low temperature (3.75 mM Mg2+ and 30 ˚C)	16S	R1	R1-19	-0.00024484	-0.000489699	-0.000178672	0.000185283	-7.94096e-05	-0.000172061	1.98524e-05	4.63157e-05	-3.3094e-05	-0.000198524	6.61681e-05	-0.000138967	0	-0.000138967	0	-1.32416e-05	9.92621e-05	8.60205e-05	-0.000311028	-0.000145578	2.64633e-05	-0.000264692	-6.61085e-06	-0.000172061	0.000529404	0.000536015	0.000840412	0.000972768	0.00148232	0.00217715	0.00244846	0.0033683	0.00416901	0.00446018	0.00601528	0.00664395	0.00721967	0.00886742	0.00995267	0.0116468	0.0132879	0.0149025	0.0160672	0.017801	0.019151	0.020759
Low magnesium and low temperature (3.75 mM Mg2+ and 30 ˚C)	16S	R1	R1-19	-0.000153192	0.00076596	-0.000214469	0.000275746	0.000490214	0.000245107	0.000153192	0.000337022	0.000367661	3.06384e-05	0.000153192	9.19152e-05	0.000275746	0.00018383	-0.000153192	0.000214469	0.000704683	-0.000122554	-9.19152e-05	0.000612768	0.000153192	0.000275746	-0.000306384	6.12768e-05	0.000428937	0.000337022	0.000827237	0.00101107	0.000857875	0.00094979	0.00211405	0.00196086	0.00278809	0.00389108	0.00425874	0.0052698	0.00579066	0.00735321	0.00821109	0.00897705	0.011183	0.011612	0.0131132	0.0142469	0.0161464	0.0175558
Low magnesium and low temperature (3.75 mM Mg2+ and 30 ˚C)	16S	R1	R1-19	-0.000582129	0.000275746	0.000275746	0.000153192	0.000367661	0.000122554	-0.000214469	-3.06384e-05	0.000551491	3.06384e-05	-3.06384e-05	0.000398299	0.000214469	0.000122554	0.000153192	0.000520853	0.000214469	0.000245107	0.000398299	0.00018383	0.0011949	0.000398299	0	0.00018383	0.000306384	0.000520853	0.000827237	0.000827237	0.000367661	0.000827237	0.00180767	0.0018383	0.00272682	0.00291065	0.00395235	0.0042281	0.0046264	0.00649534	0.00716938	0.00818045	0.00903833	0.0103251	0.0120715	0.0128375	0.014063	0.0156562
Low magnesium and low temperature (3.75 mM Mg2+ and 30 ˚C)	16S	R1	R1-19	-9.19152e-05	0.000459576	-0.000153192	0.000398299	0.000245107	0.000490214	-0.000153192	0.000153192	0.000306384	0.000398299	0.000582129	0.000275746	0.000153192	0.000428937	-0.000459576	0.000275746	0.000520853	-0.000428937	0.000214469	0	0.000459576	0.000275746	0.000428937	0.000245107	0.000367661	0.000337022	0.000582129	0.000888513	0.000857875	0.00107234	0.00217533	0.00208341	0.00284937	0.00352342	0.0038298	0.00441193	0.00554555	0.00618896	0.00649534	0.00744513	0.00940599	0.0103251	0.0117651	0.0124698	0.0140017	0.0149822
Low magnesium and low temperature (3.75 mM Mg2+ and 30 ˚C)	16S	R1	R1-19	-0.000231386	-6.94158e-05	-0.000215952	-0.000107988	-5.39823e-05	3.8572e-05	0.00010026	1.54334e-05	0.000107988	-0.000131126	-0.000123398	-2.31386e-05	-5.39823e-05	0.000123398	2.31386e-05	-0.000177404	-8.48492e-05	-8.48492e-05	-0.000131126	0.000146537	0.000138832	-6.17106e-05	5.39823e-05	9.25544e-05	7.70515e-06	0.000308507	0.000107988	0.000408789	0.000532188	0.000979526	0.00120321	0.00184338	0.00226758	0.0028152	0.00367133	0.004674	0.00533731	0.00645567	0.00755089	0.00853043	0.0103429	0.0116001	0.013351	0.0153563	0.0162433	0.0177627
Low magnesium and low temperature (3.75 mM Mg2+ and 30 ˚C)	16S	R1	R1-19	4.62772e-05	-4.62772e-05	-3.08437e-05	-8.48492e-05	-0.000123398	3.8572e-05	-0.000131126	-7.70515e-06	1.54334e-05	-6.17106e-05	-5.39823e-05	-0.000185109	-3.08437e-05	-0.000131126	0	-6.17106e-05	7.70515e-06	-8.48492e-05	-3.8572e-05	3.08437e-05	-2.31386e-05	-0.000107988	-1.54334e-05	2.31386e-05	0.000169675	0.000401061	0.000131126	0.000316235	0.000694158	0.000933249	0.00127262	0.00212105	0.00236014	0.00295403	0.0038333	0.00483597	0.00563811	0.00668705	0.00826818	0.00927087	0.0107826	0.0126645	0.0140683	0.0157265	0.0180018	0.0198452
Low magnesium and low temperature (3.75 mM Mg2+ and 30 ˚C)	16S	R1	R1-19	0.000115693	4.62772e-05	-0.00010026	-8.48492e-05	-0.000123398	-0.000123398	-0.000246819	0.000107988	-5.39823e-05	-0.000246819	-7.71209e-05	-6.94158e-05	8.48492e-05	-0.000154265	-0.000208247	-0.000107988	-0.000107988	-0.000177404	-6.17106e-05	-0.000131126	2.31386e-05	-0.000131126	-8.48492e-05	-0.000138832	-0.000107988	0.000215952	0.000154265	0.000455067	0.000671019	0.000817556	0.00127262	0.00186652	0.00245269	0.00304659	0.00371761	0.00472027	0.00563811	0.00673333	0.00778227	0.00894693	0.0104355	0.0119935	0.0136055	0.0150555	0.0174234	0.0191048
Low magnesium and low temperature (3.75 mM Mg2+ and 30 ˚C)	16S	R2	Wild type	4.78037e-05	5.97412e-05	4.78037e-05	4.1817e-05	0.000113514	5.37724e-05	-6.57279e-05	-1.19554e-05	8.3652e-05	0.0001195	8.3652e-05	-0.000125469	-0.000161317	-5.97412e-05	4.78037e-05	-5.97412e-05	-7.76653e-05	-0.000137424	-0.000167286	0.000107545	1.79241e-05	-0.000137424	5.37724e-05	0.000101576	-0.000107545	5.96874e-06	0.000298742	0.000161317	0.000985828	0.000794631	0.00142198	0.00223455	0.00234806	0.00310685	0.00387758	0.00467223	0.00587912	0.00681118	0.0079404	0.00896207	0.0107963	0.0117523	0.0134371	0.015349	0.0173805	0.0180795
Low magnesium and low temperature (3.75 mM Mg2+ and 30 ˚C)	16S	R2	Wild type	0.000101576	7.76653e-05	-0.000274831	9.55895e-05	0.000113514	-0.000304711	5.96874e-06	5.97412e-05	-0.000167286	-9.55895e-05	0.000155349	-0.000143393	-0.000250938	0.000209121	2.98796e-05	-7.76653e-05	-0.000310679	0.000149362	-0.0004003	0.000143393	-0.00021509	0.00018521	-8.96207e-05	0.00033459	0.000268862	0.000238983	0.000477983	0.000699042	0.000824511	0.000991797	0.0015116	0.00180437	0.00265277	0.00314269	0.0035908	0.00490525	0.00611213	0.00688287	0.00803002	0.00955357	0.0112803	0.0125409	0.0144947	0.016066	0.0179899	0.0198361
Low magnesium and low temperature (3.75 mM Mg2+ and 30 ˚C)	16S	R2	Wild type	-4.1817e-05	9.55895e-05	-5.97412e-05	-0.000137424	-0.000155349	5.37724e-05	0.000167286	-0.000298742	0.000137424	-0.000131438	-0.000274831	5.37724e-05	-0.000125469	0.0001195	-0.000561617	-0.000149362	-0.000203134	5.97412e-05	-0.000274831	0.000125469	0.000286786	-0.000137424	0.000197166	0.000155349	-5.37724e-05	9.55895e-05	0.000477983	0.000537724	0.000896207	0.00100972	0.00167291	0.00223455	0.00288579	0.00312477	0.00421814	0.00501279	0.0067574	0.00765361	0.00898	0.0101988	0.0118001	0.0138494	0.0149786	0.0170339	0.0189936	0.0208757
Low magnesium and low temperature (3.75 mM Mg2+ and 30 ˚C)	16S	R2	Wild type	4.78037e-05	-0.000280818	-0.000310679	0.000292755	0.000131438	5.37724e-05	-0.000244969	-0.000316666	-4.1817e-05	-0.000364452	-0.000238983	3.58483e-05	-3.58483e-05	0.000101576	-0.000238983	-2.38929e-05	-0.000238983	5.96874e-06	-0.000203134	-0.00021509	-0.000143393	-0.000101576	-0.000250938	-4.1817e-05	0.000233014	-0.000227045	0.000388363	0.000197166	0.000483952	0.00102765	0.000955949	0.00162513	0.00224052	0.00265874	0.00333986	0.0039015	0.00505461	0.0057895	0.00695457	0.00829888	0.00943407	0.010874	0.0123975	0.0142915	0.0160361	0.0174522
Low magnesium and low temperature (3.75 mM Mg2+ and 30 ˚C)	16S	R2	Wild type	-0.000115636	0.000115636	-5.05869e-05	-0.000166245	9.39532e-05	-6.50496e-05	7.22701e-05	-5.78291e-05	3.61459e-05	0.00033971	5.78291e-05	-0.000260198	8.67327e-05	0.000122879	0.000144562	-0.000440884	-0.000332468	5.05869e-05	0.000166245	-0.000195149	0	-0.000187928	2.16832e-05	0.000209611	-2.16832e-05	0.000289102	0.00040476	0.000715545	0.000845644	0.00139494	0.00198039	0.00270318	0.00359941	0.00432217	0.00542802	0.00684467	0.00867327	0.00958397	0.0113837	0.0136604	0.0149903	0.0177079	0.0195727	0.0213868	0.0244731	0.0267281
Low magnesium and low temperature (3.75 mM Mg2+ and 30 ˚C)	16S	R2	Wild type	3.61459e-05	0.000375835	-0.000202369	5.05869e-05	0.00013732	-0.000130099	-0.000274661	-0.000252978	-0.000115636	0.000252978	0.000144562	0.000325248	-0.000216832	0.000101195	-0.00013732	-5.05869e-05	-0.000289102	-0.000187928	-0.000354151	-2.16832e-05	0.000195149	-0.000101195	0.000130099	7.95122e-05	-4.33664e-05	5.05869e-05	0.000491493	0.000607129	0.000867327	0.00117811	0.00200207	0.00259476	0.00346931	0.00395356	0.00547138	0.00664952	0.00836971	0.00958397	0.0111668	0.012728	0.0146	0.0166671	0.0191824	0.0209315	0.0235407	0.0254705
Low magnesium and low temperature (3.75 mM Mg2+ and 30 ˚C)	16S	R2	Wild type	8.89472e-05	-1.77894e-05	0.000106737	0.000249052	0	3.55789e-05	0.000231263	3.55789e-05	-1.77894e-05	0.000266842	0.000213473	0.000124526	5.33683e-05	-0.000160105	0.000177894	0.000106737	0.000106737	0.000373578	0.000693788	0.000266842	0.000764946	0.000711578	0.00106737	0.00183231	0.00259726	0.00325547	0.00428725	0.00574599	0.00667104	0.00816535	0.00935724	0.0109405	0.0133777	0.0154057	0.0176115	0.019853	0.0219166	0.0237667	0.0272178	0.0292103	0.0317719	0.0347784	0.0371799	0.0398483	0.0430504	0.0460569
Low magnesium and low temperature (3.75 mM Mg2+ and 30 ˚C)	16S	R2	Wild type	5.33683e-05	0.000231263	0.000355789	7.11578e-05	-0.000106737	-0.000213473	0.000266842	-0.000213473	-8.89472e-05	0.000231263	0.000106737	0.000195684	5.33683e-05	0.000124526	0.000249052	7.11578e-05	-3.55789e-05	0.000231263	8.89472e-05	0.000231263	0.000587051	0.000142316	0.00032021	0.000693788	0.00110295	0.00176115	0.00172558	0.00282852	0.00346894	0.00478536	0.0055503	0.00688451	0.00818314	0.00935724	0.011065	0.0135911	0.0148364	0.017149	0.0193193	0.020956	0.0239802	0.0260259	0.0284987	0.0309536	0.0338711	0.0358457
Low magnesium and low temperature (3.75 mM Mg2+ and 30 ˚C)	16S	R2	Wild type	0.000160105	0.000231263	0.000213473	0.000177894	-3.55789e-05	-0.000284631	5.33683e-05	-7.11578e-05	-0.000160105	0.000124526	0.000106737	8.89472e-05	0.000266842	-5.33683e-05	0.00032021	7.11578e-05	0.000284631	0.000266842	0.000764946	0.000515894	0.000800525	0.00103179	0.002028	0.00243715	0.0032021	0.00425168	0.00528346	0.00642199	0.00770283	0.00948177	0.0112073	0.0128973	0.0146941	0.0167932	0.019177	0.0220945	0.0240157	0.0262928	0.0286054	0.0313806	0.0335509	0.0367352	0.0395637	0.0425879	0.0457189	0.0475867
Low magnesium and low temperature (3.75 mM Mg2+ and 30 ˚C)	16S	R2	Wild type	0.000124526	-5.33683e-05	0.000249052	-7.11578e-05	3.55789e-05	0.000106737	0.00030242	0.000213473	8.89472e-05	0.000337999	3.55789e-05	0.000195684	0.000195684	0.000266842	0.000249052	0.000106737	7.11578e-05	-1.77894e-05	0.000266842	1.77894e-05	0.000266842	0.000213473	0.000462525	0.000658209	0.00110295	0.00140537	0.00176115	0.00250831	0.00300641	0.00382473	0.00483873	0.00592388	0.00722251	0.00846777	0.00999766	0.0112429	0.0134488	0.015121	0.0172558	0.0186789	0.0213473	0.0232864	0.025261	0.0279294	0.0304911	0.032359
Low magnesium and low temperature (3.75 mM Mg2+ and 30 ˚C)	16S	R2	Wild type	-0.000160105	0.000160105	0.000249052	7.11578e-05	7.11578e-05	0.000142316	5.33683e-05	0.000213473	1.77894e-05	0.000195684	-3.55789e-05	1.77894e-05	0.000266842	-1.77894e-05	0.00032021	-0.000106737	3.55789e-05	0.000337999	0.000373578	0.000266842	0.000729367	0.000533683	0.00096063	0.00140537	0.00217031	0.0028641	0.00378915	0.00435841	0.00556809	0.00659988	0.00779177	0.00955293	0.011065	0.0124526	0.0143383	0.0166153	0.0180741	0.0198174	0.0214541	0.0236955	0.0260793	0.0279472	0.0306334	0.0319854	0.0349385	0.0373045
Low magnesium and low temperature (3.75 mM Mg2+ and 30 ˚C)	16S	R2	Wild type	0.000124526	0.000195684	7.11578e-05	3.55789e-05	-0.000249052	0	0.000231263	-3.55789e-05	5.33683e-05	0.000480315	0.000106737	5.33683e-05	5.33683e-05	-8.89472e-05	0.000391368	0.000177894	0.000284631	0.000266842	0.000266842	-8.89472e-05	0.000409157	0.000284631	0.000604841	0.000764946	0.00138758	0.00169	0.00201021	0.00304199	0.00357568	0.00450073	0.0055503	0.00681335	0.00843219	0.00964188	0.0111718	0.0132353	0.0148008	0.0165798	0.0185366	0.0206713	0.0229484	0.0256346	0.0277515	0.0304911	0.0334797	0.0354899
Low magnesium and low temperature (3.75 mM Mg2+ and 30 ˚C)	16S	R2	Wild type	0.000118124	0.000519747	0.000354373	0.000307123	0.000425248	0.000141749	2.36249e-05	9.44995e-05	0.000425248	0.000141749	0.000165374	0.000543372	7.08746e-05	0.000212624	0.000236249	0.000236249	0.000425248	0.000236249	0.000354373	-0.000259874	0.00082687	0.000685121	0.00134662	0.00174824	0.00233886	0.00307123	0.00415798	0.00517385	0.00607159	0.00741821	0.00926095	0.0106784	0.0126629	0.0142222	0.0170099	0.0185691	0.0213805	0.0234359	0.0256802	0.0286333	0.0318936	0.0337127	0.0367603	0.0389102	0.042005	0.0458322
Low magnesium and low temperature (3.75 mM Mg2+ and 30 ˚C)	16S	R2	Wild type	0.000401623	0.000661496	7.08746e-05	0.000401623	0.000283498	0.000330748	0.000212624	0.000425248	0.000330748	0.000377998	2.36249e-05	7.08746e-05	7.08746e-05	-0.000165374	0.000283498	0.000377998	0.000472497	0.000425248	7.08746e-05	0.000401623	0.00082687	-2.36249e-05	0.000118124	0.000472497	0.000685121	0.000803245	0.00122849	0.00233886	0.00252786	0.00373273	0.00444147	0.00600072	0.00704021	0.00774896	0.00973344	0.0106312	0.0122613	0.0141277	0.0162303	0.0184274	0.0202701	0.022798	0.0247589	0.0273812	0.0298618	0.0316573
Low magnesium and low temperature (3.75 mM Mg2+ and 30 ˚C)	16S	R2	Wild type	0.000496122	0.000566997	0.000212624	0.000543372	0.000661496	0.000425248	-0.000212624	0.000141749	0.000472497	0	0.000259874	0.000354373	2.36249e-05	0.000212624	-0.000283498	0.000283498	0.000236249	0.000425248	0.000543372	0.000590622	0.00092137	0.000968619	0.00115762	0.00174824	0.00214986	0.00297673	0.00429973	0.00526835	0.00673309	0.00779621	0.00954445	0.0108202	0.0132299	0.0151199	0.0173407	0.0188999	0.0213333	0.0245226	0.026389	0.0296728	0.0320826	0.0352719	0.0381778	0.0400441	0.0437533	0.0466827
Low magnesium and low temperature (3.75 mM Mg2+ and 30 ˚C)	16S	R2	Wild type	7.08746e-05	0.000566997	-2.36249e-05	0.000732371	0.000283498	0.000141749	0.000307123	0	0.000377998	-0.000283498	0.000590622	0.000307123	-2.36249e-05	-2.36249e-05	-0.000141749	0.000377998	9.44995e-05	0.000330748	0.000448872	0.000212624	0.000496122	0.000259874	0.000448872	0.000566997	0.00082687	0.00103949	0.00170099	0.00238611	0.00281136	0.00326023	0.00486672	0.00538647	0.00704021	0.0081742	0.0095917	0.0109147	0.0129228	0.0147892	0.0166083	0.0190889	0.0210734	0.0230815	0.0259401	0.0275702	0.0307123	0.0333111
Low magnesium and low temperature (3.75 mM Mg2+ and 30 ˚C)	16S	R2	Wild type	0.000212624	0.000141749	0.000307123	0.000496122	0.000283498	0.000141749	0.000685121	9.44995e-05	0.000141749	9.44995e-05	0.000165374	7.08746e-05	-7.08746e-05	0.000212624	0.000141749	9.44995e-05	0.000283498	0.000614247	0.000448872	0.000401623	0.00101587	0.00092137	0.00144112	0.00170099	0.00233886	0.00302398	0.00411073	0.00536284	0.00696934	0.00741821	0.00897745	0.0105839	0.0128519	0.0146002	0.0172934	0.0184274	0.0208135	0.0228689	0.025444	0.0286333	0.0317046	0.0333347	0.0358625	0.0390047	0.041627	0.044462
Low magnesium and low temperature (3.75 mM Mg2+ and 30 ˚C)	16S	R2	Wild type	7.08746e-05	0.000472497	0.000354373	0.000448872	0.000377998	-0.000330748	0.000118124	0	0.000330748	0.000236249	0.000732371	7.08746e-05	0.000212624	-7.08746e-05	4.72497e-05	0.000236249	0.000141749	0.000614247	0.000401623	0.000165374	0.000590622	0.000259874	0.000685121	0.000519747	0.00115762	0.00127574	0.00207899	0.00271686	0.00333111	0.00429973	0.00477222	0.00637871	0.00699296	0.00897745	0.0102532	0.0115289	0.0132063	0.0152617	0.0174115	0.0186164	0.0207426	0.0232232	0.0247116	0.0274757	0.0298618	0.0328386
Low magnesium and low temperature (3.75 mM Mg2+ and 30 ˚C)	16S	R2	R2-01	-2.36249e-05	0.000614247	0.000543372	0.000448872	0.000188999	0.000377998	0.000118124	9.44995e-05	0.000897745	4.72497e-05	7.08746e-05	-0.000165374	-2.36249e-05	0.000118124	0.000141749	0.000283498	0.000330748	0.000236249	0.000118124	7.08746e-05	0.000354373	0.000448872	0.000118124	-0.000188999	-0.000118124	-4.72497e-05	-0.000330748	7.08746e-05	0.000118124	0.000425248	0.000283498	0.000283498	0.000425248	0.000614247	0.000755996	0.000472497	0.00120487	0.00137024	0.00134662	0.00170099	0.00217349	0.00205536	0.00278773	0.0037091	0.00396898	0.00444147
Low magnesium and low temperature (3.75 mM Mg2+ and 30 ˚C)	16S	R2	R2-01	0.000354373	0.000519747	0.000354373	0.000212624	0.000330748	0.000661496	0.000118124	9.44995e-05	0.000330748	0.000330748	0.000496122	0.000307123	0.000212624	0.000212624	-0.000472497	0.000519747	4.72497e-05	0.000425248	7.08746e-05	0.000307123	0.000685121	2.36249e-05	0.000496122	-0.000141749	0.000401623	4.72497e-05	0.000330748	0.000259874	0.000543372	0.000472497	0.000566997	0.000377998	0.000472497	0.000708746	0.000803245	0.000283498	0.000779621	0.000897745	0.00139387	0.00141749	0.00207899	0.00229161	0.00283498	0.00309486	0.00401623	0.00429973
Low magnesium and low temperature (3.75 mM Mg2+ and 30 ˚C)	16S	R2	R2-01	0.000212624	0.000330748	0.000212624	0.000543372	0.000283498	0.000236249	0.000212624	-0.000141749	0.000283498	0.000330748	0.000118124	0.000448872	0.000165374	0.000307123	0.000188999	4.72497e-05	-9.44995e-05	9.44995e-05	0.000590622	-0.000259874	0.00087412	0.000118124	0.000165374	-0.000330748	0.000118124	9.44995e-05	0.000141749	-7.08746e-05	0.000307123	0.000283498	0.000283498	0.000236249	0.000141749	0.000803245	0.000944995	0.000566997	0.000732371	0.00122849	0.00144112	0.00155924	0.00217349	0.00243336	0.00259874	0.00300036	0.00387448	0.00382723
Low magnesium and low temperature (3.75 mM Mg2+ and 30 ˚C)	16S	R2	R2-02	-0.000131438	-0.000191197	-0.000113514	7.76653e-05	0.00018521	-0.000233014	-1.19554e-05	5.97412e-05	-0.000203134	-0.000256907	2.98796e-05	-5.37724e-05	-8.96207e-05	-0.000274831	-0.000346528	-2.38929e-05	-0.000167286	-0.0001195	-0.000292755	-0.000125469	-0.000125469	9.55895e-05	-0.000268862	0.000137424	5.37724e-05	-2.98796e-05	0.000495907	0.00094998	0.000932056	0.00149367	0.00187008	0.00262888	0.00351313	0.00396721	0.00506058	0.00619579	0.00754607	0.0089083	0.0104139	0.012045	0.0139151	0.0156239	0.0176852	0.0200452	0.0222737	0.0241379
Low magnesium and low temperature (3.75 mM Mg2+ and 30 ˚C)	16S	R2	R2-02	-0.000113514	-0.000137424	-0.000292755	-0.000137424	0.000113514	-0.000107545	9.55895e-05	-0.000209121	0.000227045	-0.000221059	-0.000131438	0.000107545	-0.000107545	-0.000131438	1.19554e-05	-0.000238983	-0.000328603	-0.000191197	-0.000113514	-0.00021509	3.58483e-05	-0.000137424	1.79241e-05	0.000155349	0.000107545	0.000167286	0.000585528	0.00100375	0.00121884	0.00131443	0.00210309	0.00275435	0.00372822	0.00457663	0.00552661	0.00667974	0.00811964	0.00896207	0.0110054	0.0126365	0.0141481	0.016072	0.0185455	0.0204216	0.0228473	0.0248369
Low magnesium and low temperature (3.75 mM Mg2+ and 30 ˚C)	16S	R2	R2-02	-5.97412e-05	0.000149362	-0.000256907	5.97412e-05	2.38929e-05	1.79241e-05	-8.3652e-05	-0.000388363	-7.76653e-05	-0.000167286	0.000137424	-7.16966e-05	-0.000358483	0.000316666	4.78037e-05	-5.97412e-05	-0.00018521	0.00018521	-0.000256907	-0.000125469	7.16966e-05	-0.000155349	-0.000197166	0.000173273	0.000125469	0.000292755	0.000424211	0.000609421	0.00114715	0.00170876	0.00197763	0.00280812	0.00362068	0.00436154	0.00520397	0.00630333	0.00790455	0.00905169	0.0104498	0.0119196	0.0133595	0.0152654	0.0173805	0.0192924	0.0217002	0.0236181
Low magnesium and low temperature (3.75 mM Mg2+ and 30 ˚C)	16S	R2	R2-02	-0.000354151	5.05869e-05	-0.000202369	2.89037e-05	0.000527617	-8.67327e-05	-0.000209611	2.89037e-05	0.000426443	5.78291e-05	3.61459e-05	8.67327e-05	-0.000195149	0.000144562	-2.89037e-05	-0.000505934	-0.000180686	0.000224052	-7.22701e-05	0.000260198	8.67327e-05	5.05869e-05	0.000108416	0.000361394	0.000173465	0.000852865	0.00114199	0.00164792	0.0020599	0.00282603	0.00391019	0.00482813	0.00613634	0.0077698	0.00900574	0.0107476	0.0132484	0.014918	0.0176935	0.01971	0.022059	0.0244297	0.027422	0.0305371	0.0334933	0.0364422
Low magnesium and low temperature (3.75 mM Mg2+ and 30 ˚C)	16S	R2	R2-02	0.000101195	7.2205e-06	-0.000354151	-0.000166245	-1.44627e-05	-4.33664e-05	9.39532e-05	-0.000252978	0.000122879	-0.000289102	-0.000332468	6.50496e-05	-0.000325248	0.000101195	-0.000224052	-7.2205e-06	-0.000289102	-3.61459e-05	-0.000245736	-0.000151782	-0.000108416	5.05869e-05	0.000151782	0.000361394	0.000238515	0.000462567	0.000860107	0.00127931	0.00208159	0.00217554	0.00306455	0.0040909	0.00546416	0.00623029	0.00794327	0.0095117	0.0114487	0.0128148	0.014853	0.0177152	0.0197606	0.0215459	0.0244731	0.0273714	0.0299373	0.0326693
Low magnesium and low temperature (3.75 mM Mg2+ and 30 ˚C)	16S	R2	R2-02	1.44627e-05	5.05869e-05	-0.000267419	-0.00040476	-0.000101195	-0.000433664	-3.61459e-05	-0.00033971	0.000209611	-0.00013732	5.78291e-05	-0.000195149	-0.000303565	0.000361394	7.95122e-05	-0.00013732	-0.000440884	-0.000187928	-0.000159003	0.000151782	4.33664e-05	-0.000296344	-4.33664e-05	5.78291e-05	0.000238515	0.000310785	0.000556542	0.000975743	0.00177802	0.00187197	0.0028694	0.0038307	0.00472693	0.00592673	0.00740119	0.00888288	0.0106464	0.0117957	0.0138989	0.0161757	0.0184596	0.0208954	0.0232155	0.0256584	0.0285929	0.0308696
Low magnesium and low temperature (3.75 mM Mg2+ and 30 ˚C)	16S	R2	R2-02	0.000266842	0.000409157	0.000355789	0.000355789	7.11578e-05	3.55789e-05	0.000266842	3.55789e-05	-0.000124526	0.000160105	0.000106737	-1.77894e-05	0.000195684	0.000231263	0.000284631	0.000355789	0.000142316	0.000195684	5.33683e-05	0.000195684	0.000160105	-7.11578e-05	7.11578e-05	0.000124526	0.000533683	0.000800525	0.000693788	0.00115631	0.00129863	0.00147652	0.00192126	0.00261505	0.00288189	0.00391368	0.00512336	0.00526567	0.00615515	0.00740041	0.0082543	0.00928609	0.0105313	0.011403	0.0133421	0.0144094	0.0157614	0.0170956
Low magnesium and low temperature (3.75 mM Mg2+ and 30 ˚C)	16S	R2	R2-02	0.000373578	0.000195684	0.000284631	0.000106737	-7.11578e-05	3.55789e-05	0.000373578	0	1.77894e-05	0.000373578	0.000106737	0.000160105	-8.89472e-05	-0.000124526	0.000355789	3.55789e-05	0	0.000124526	0.000160105	5.33683e-05	5.33683e-05	-0.000284631	0.000106737	-1.77894e-05	0.000355789	0.000515894	0.00062263	0.00122747	0.00129863	0.00158326	0.00209915	0.00265063	0.00327326	0.00409157	0.00473199	0.00597725	0.00668883	0.0080764	0.00917935	0.0105313	0.0115276	0.0127906	0.014196	0.015797	0.0179318	0.0192304
Low magnesium and low temperature (3.75 mM Mg2+ and 30 ˚C)	16S	R2	R2-02	0.000195684	0.000231263	3.55789e-05	-3.55789e-05	7.11578e-05	3.55789e-05	0.000195684	0.000142316	-1.77894e-05	0.000231263	0.000106737	1.77894e-05	0.000160105	-1.77894e-05	0.000177894	-7.11578e-05	-7.11578e-05	0.000160105	0.000231263	0.000124526	0.000160105	7.11578e-05	0.000106737	0.000195684	0.000426947	0.000373578	0.000658209	0.00119189	0.00133421	0.00158326	0.00241936	0.00297084	0.00384252	0.00405599	0.00526567	0.00661767	0.00761388	0.00868125	0.0101044	0.0112429	0.0127728	0.013858	0.015797	0.0174692	0.0190703	0.0205824
Low magnesium and low temperature (3.75 mM Mg2+ and 30 ˚C)	16S	R2	R2-03	0.000307123	0.000283498	-2.36249e-05	0.000543372	0.000283498	9.44995e-05	0.000118124	-4.72497e-05	0.000188999	0	0.000165374	-7.08746e-05	0.000212624	0.000448872	4.72497e-05	0.000236249	0.000472497	9.44995e-05	-0.000118124	0.000259874	0.000259874	0.000118124	7.08746e-05	-0.000330748	0.000259874	-4.72497e-05	0	0.000118124	0.000118124	0.000188999	0.000188999	0.000141749	0.000755996	0.000614247	0.00118124	0.000472497	0.00125212	0.00207899	0.00158287	0.00236249	0.00307123	0.00314211	0.00330748	0.00375635	0.00439423	0.00524472
Low magnesium and low temperature (3.75 mM Mg2+ and 30 ˚C)	16S	R2	R2-03	0.000165374	9.44995e-05	2.36249e-05	0.000354373	0.000377998	0	7.08746e-05	0.000330748	0.000377998	9.44995e-05	0.000307123	0.000212624	0.000118124	0.000354373	0.000188999	0.000283498	0.000425248	0.000283498	0.000212624	-0.000118124	0.000543372	0.000307123	0.000354373	-9.44995e-05	0.000165374	-0.000330748	0.000330748	0.000165374	0.000212624	0.000283498	0.000236249	0.000377998	0.000141749	0.000566997	0.000614247	0.000708746	0.00134662	0.00141749	0.00144112	0.00193724	0.00292948	0.00262236	0.00330748	0.0037091	0.00467772	0.00500847
Low magnesium and low temperature (3.75 mM Mg2+ and 30 ˚C)	16S	R2	R2-03	0.000543372	0.000188999	0.000212624	0.000732371	0.000425248	0.000141749	2.36249e-05	-4.72497e-05	0.000377998	-9.44995e-05	0.000307123	0.000165374	7.08746e-05	-2.36249e-05	0.000283498	0.000330748	0.000425248	0.000472497	0.000259874	-0.000165374	0.000165374	-0.000165374	0.000212624	0	-0.000165374	-0.000141749	0.000566997	0.000212624	0.000307123	0.000519747	0.000614247	0.000755996	0.000708746	0.000614247	0.000897745	0.000755996	0.00163012	0.00151199	0.00181911	0.00231524	0.00297673	0.00300036	0.00335473	0.00394535	0.00444147	0.00524472
Low magnesium and low temperature (3.75 mM Mg2+ and 30 ˚C)	16S	R2	R2-05	0.000354373	0.000141749	0.000118124	0.000496122	0.000283498	0.000188999	0.000118124	4.72497e-05	0.000188999	0.000236249	0.000212624	0.000259874	0.000307123	0.000401623	0.000330748	0.000566997	0.000472497	-4.72497e-05	7.08746e-05	-0.000118124	0.000118124	0.000118124	0.000118124	-0.000141749	0.000118124	0.000236249	0.000283498	-2.36249e-05	0.000637871	0.000708746	0.000519747	0.000236249	0.000850495	0.000944995	0.00127574	0.00137024	0.00186636	0.00217349	0.00300036	0.00330748	0.00377998	0.0043706	0.00486672	0.00545734	0.00647321	0.00694571
Low magnesium and low temperature (3.75 mM Mg2+ and 30 ˚C)	16S	R2	R2-05	7.08746e-05	-4.72497e-05	2.36249e-05	0.000212624	0.000614247	0.000141749	0.000165374	0.000283498	0.000236249	9.44995e-05	2.36249e-05	0.000212624	0.000212624	0.000118124	0.000472497	-9.44995e-05	-9.44995e-05	0.000283498	0.000401623	-2.36249e-05	0.000543372	0.000259874	0.000165374	0	-0.000165374	-9.44995e-05	-9.44995e-05	0.000354373	0.000354373	0.000425248	0.000614247	0.000850495	0.00113399	0.00113399	0.00141749	0.00151199	0.00205536	0.00236249	0.00295311	0.00335473	0.00448872	0.0042761	0.00524472	0.00592984	0.00661496	0.00770171
Low magnesium and low temperature (3.75 mM Mg2+ and 30 ˚C)	16S	R2	R2-05	0.000496122	0.000188999	0.000354373	0.000354373	0.000472497	0.000377998	0.000448872	0.000188999	0.000188999	0.000236249	2.36249e-05	0.000637871	0.000165374	-2.36249e-05	-0.000188999	0.000283498	0.000236249	-0.000188999	0.000165374	-2.36249e-05	2.36249e-05	7.08746e-05	2.36249e-05	-0.000236249	0.000165374	0.000425248	0.000472497	0.000259874	0.000212624	0.000661496	0.000708746	0.000803245	0.000944995	0.00132299	0.00160649	0.00137024	0.00214986	0.00259874	0.00300036	0.00311848	0.00415798	0.0045596	0.00500847	0.00555184	0.00694571	0.00755996
Low magnesium and low temperature (3.75 mM Mg2+ and 30 ˚C)	16S	R2	R2-06	0.000401623	-9.44995e-05	0.000307123	0.000401623	0.000283498	0.000188999	2.36249e-05	0.000141749	0.000141749	4.72497e-05	0.000307123	0.000165374	0.000165374	0.000401623	0.000519747	9.44995e-05	0.000566997	0.000236249	0.000354373	0.000354373	0.000354373	0.000165374	0.000212624	-0.000377998	7.08746e-05	-4.72497e-05	4.72497e-05	0.000259874	0.000496122	0.000425248	0.000472497	0.000661496	0.000377998	0.000850495	0.00103949	0.000755996	0.00144112	0.00188999	0.00205536	0.00222074	0.00264598	0.00300036	0.00392173	0.00394535	0.00500847	0.00529197
Low magnesium and low temperature (3.75 mM Mg2+ and 30 ˚C)	16S	R2	R2-06	0.000212624	0.000519747	0.000212624	0.000448872	0.000330748	9.44995e-05	0.000165374	0	0.000472497	4.72497e-05	0.000165374	0.000212624	0.000212624	2.36249e-05	0.000236249	0.000425248	0.000377998	9.44995e-05	0.000118124	7.08746e-05	0.000496122	0.000259874	-0.000165374	4.72497e-05	7.08746e-05	9.44995e-05	0.000141749	0.000307123	0.000448872	0.000283498	0.000377998	0.000661496	0.000425248	0.000897745	0.00103949	0.000803245	0.00144112	0.00184274	0.00238611	0.00245699	0.00250424	0.00337836	0.00401623	0.0045596	0.00519747	0.00576447
Low magnesium and low temperature (3.75 mM Mg2+ and 30 ˚C)	16S	R2	R2-06	0.000259874	4.72497e-05	0.000354373	-2.36249e-05	0.000188999	0.000141749	0.000307123	0.000519747	0.000283498	0.000141749	0.000354373	7.08746e-05	0.000212624	0.000165374	0	0.000236249	0.000377998	0.000330748	0.000307123	0.000448872	0.000448872	0.000118124	0.000307123	-0.000141749	7.08746e-05	9.44995e-05	0.000141749	0.000259874	0.000496122	0.000519747	0.000377998	0.000519747	0.000283498	0.00103949	0.00113399	0.000850495	0.00115762	0.00151199	0.00214986	0.00198449	0.00316573	0.00314211	0.00363823	0.0038036	0.00529197	0.00519747
Low magnesium and low temperature (3.75 mM Mg2+ and 30 ˚C)	16S	R2	R2-07	0.000165374	0.000188999	-0.000165374	0.000590622	0.000377998	0.000188999	-0.000118124	0.000566997	0.000283498	0.000188999	0.000354373	0.000259874	0.000212624	0.000118124	0.000141749	0.000661496	0.000141749	0.000141749	0.000354373	2.36249e-05	-2.36249e-05	-2.36249e-05	0.000448872	0	-0.000401623	0	4.72497e-05	-0.000259874	0.000307123	-4.72497e-05	0	0.000141749	0.000377998	0.000519747	0.000897745	0.000519747	0.000590622	0.00113399	0.00158287	0.00170099	0.00184274	0.00181911	0.00255149	0.00262236	0.00316573	0.00396898
Low magnesium and low temperature (3.75 mM Mg2+ and 30 ˚C)	16S	R2	R2-07	0.000307123	0.000566997	0.000165374	0.000118124	0.000425248	0.000283498	0.000448872	0	0.000377998	-4.72497e-05	0.000259874	7.08746e-05	2.36249e-05	-0.000118124	0.000188999	9.44995e-05	0.000188999	0.000236249	0.000165374	2.36249e-05	0.000448872	2.36249e-05	0.000354373	-9.44995e-05	-7.08746e-05	9.44995e-05	0.000141749	0.000259874	0.000354373	0.000472497	0.000236249	0.000141749	0.000236249	0.000897745	0.000708746	0.000377998	0.00082687	0.000944995	0.00125212	0.00188999	0.00198449	0.00200811	0.00217349	0.00257511	0.00330748	0.00359098
Low magnesium and low temperature (3.75 mM Mg2+ and 30 ˚C)	16S	R2	R2-07	0.000118124	0.000566997	0.000259874	0.000259874	4.72497e-05	0.000141749	0.000165374	0.000330748	0.000566997	0.000188999	0.000165374	0.000779621	7.08746e-05	0.000212624	0.000141749	0.000330748	0.000330748	9.44995e-05	0.000354373	0.000118124	0.000118124	0.000212624	7.08746e-05	-4.72497e-05	0.000118124	0.000141749	0.000283498	0.000448872	0.000259874	0.000614247	0.000283498	0.000566997	0.000188999	0.000897745	0.000850495	0.000472497	0.000779621	0.00113399	0.00125212	0.00132299	0.00231524	0.00238611	0.00236249	0.00281136	0.00354373	0.00382723
Low magnesium and low temperature (3.75 mM Mg2+ and 30 ˚C)	16S	R2	R2-12	-0.000346528	0.000221059	-0.000149362	0.00018521	-0.000101576	-5.37724e-05	-0.000137424	-8.3652e-05	-2.38929e-05	0.000173273	-0.000113514	-3.58483e-05	5.37724e-05	0.000191197	0.000191197	-0.000131438	-0.000149362	0.000131438	-0.000274831	7.16966e-05	0.000340559	5.97412e-05	0.000322635	0.000209121	0.000609421	0.000938024	0.00158928	0.00170279	0.00258108	0.00325024	0.00425399	0.00558637	0.00681118	0.0081973	0.00952369	0.0110712	0.0131026	0.0149129	0.0170638	0.0189996	0.021264	0.0241916	0.0266114	0.0285771	0.0321679	0.0347848
Low magnesium and low temperature (3.75 mM Mg2+ and 30 ˚C)	16S	R2	R2-12	-0.000149362	-1.19554e-05	-0.000328603	-4.78037e-05	0.000113514	-0.000143393	-0.0001195	-0.000227045	0.000101576	-9.55895e-05	-0.000167286	-0.000179241	0.000161317	-0.000167286	-0.00018521	-0.000310679	-0.000238983	5.96874e-06	-5.97412e-05	-1.79241e-05	3.58483e-05	0.000203134	0.000448104	0.000603452	0.000681118	0.00104557	0.0016072	0.00216882	0.00317257	0.00398513	0.00477379	0.0063571	0.00768946	0.00903974	0.0104557	0.012523	0.0147695	0.0167412	0.0186411	0.0213656	0.023863	0.0264142	0.0287623	0.0315345	0.0351254	0.0379395
Low magnesium and low temperature (3.75 mM Mg2+ and 30 ˚C)	16S	R2	R2-12	-0.000113514	4.1817e-05	-5.97412e-05	-0.000352514	-8.3652e-05	-0.000125469	-0.0001195	-0.000155349	-4.1817e-05	-0.000292755	-9.55895e-05	0.000125469	-5.37724e-05	8.3652e-05	-0.000149362	-0.000203134	-0.000167286	4.1817e-05	-0.000149362	0.000161317	0.000107545	0.000256907	0.000179241	0.000603452	0.000878283	0.00100972	0.00158928	0.00243768	0.00284994	0.00387758	0.00475587	0.00608824	0.00776116	0.00891427	0.0104916	0.01229	0.0147157	0.0163289	0.0191968	0.0211863	0.0239168	0.0263067	0.0291387	0.0317496	0.0354301	0.0376706
Low magnesium and low temperature (3.75 mM Mg2+ and 30 ˚C)	16S	R2	R2-12	-5.05869e-05	7.2205e-06	-0.000245736	0.000354151	0.000115636	-0.000216832	-0.000209611	-0.000187928	-0.000224052	-5.05869e-05	-0.000267419	0.000216832	-0.000108416	-7.2205e-06	-7.2205e-06	-7.22701e-05	-0.000115636	9.39532e-05	-7.2205e-06	-2.16832e-05	4.33664e-05	0.000202369	0.000368614	0.00101189	0.000910694	0.00139494	0.00220446	0.00312238	0.00388129	0.00490762	0.00662059	0.00818902	0.00958397	0.0108922	0.0131906	0.0149542	0.0176501	0.0204472	0.023136	0.0253693	0.0286507	0.0316069	0.0354014	0.0384515	0.0415161	0.0446168
Low magnesium and low temperature (3.75 mM Mg2+ and 30 ˚C)	16S	R2	R2-12	-0.000332468	5.05869e-05	-0.000527617	-0.000274661	0.000180686	-0.000260198	-0.000448126	-0.000122879	0.000122879	-9.39532e-05	-5.05869e-05	0.000260198	-0.000195149	-2.89037e-05	-0.000115636	-5.05869e-05	-0.000354151	-0.000122879	-0.000159003	-2.16832e-05	0.000368614	0.000440884	0.000693862	0.00105526	0.00140941	0.00211049	0.00298506	0.00388129	0.00498713	0.00620861	0.00746624	0.00929487	0.0109066	0.0129521	0.0152505	0.0176646	0.0207074	0.0229625	0.0260415	0.0292723	0.0323802	0.0349461	0.0385672	0.0422244	0.0459828	0.0496473
Low magnesium and low temperature (3.75 mM Mg2+ and 30 ˚C)	16S	R2	R2-12	-0.000375835	-1.44627e-05	-0.000310785	-1.44627e-05	-5.78291e-05	-2.16832e-05	-0.000166245	0.000267419	3.61459e-05	-7.22701e-05	-0.000115636	6.50496e-05	6.50496e-05	3.61459e-05	-7.22701e-05	-0.000354151	-0.00013732	-0.000187928	-0.000224052	0.000281881	0.000260198	7.22701e-05	0.000346931	0.0012504	0.00121426	0.00156841	0.00261644	0.00336089	0.00448842	0.00579663	0.00703257	0.00890457	0.0105163	0.0121498	0.0143398	0.0169707	0.01971	0.0217916	0.0252175	0.0275593	0.0312527	0.0343173	0.03796	0.0413571	0.0450071	0.0482379
Low magnesium and low temperature (3.75 mM Mg2+ and 30 ˚C)	16S	R2	R2-12	8.89472e-05	0.000444736	-0.000106737	0	-0.000213473	-7.11578e-05	0.000195684	0.000106737	0.000231263	0.000409157	0.000142316	8.89472e-05	0.000160105	1.77894e-05	0.000604841	-3.55789e-05	-3.55789e-05	0.000231263	0.000444736	0.000195684	0.000266842	-3.55789e-05	0.000177894	0.000444736	0.000747156	0.001014	0.00129863	0.00201021	0.00215252	0.00321989	0.00359347	0.00457189	0.00569262	0.00654651	0.00732925	0.00850335	0.00981977	0.0115631	0.0126305	0.014196	0.015548	0.0167754	0.0186789	0.019853	0.0220589	0.0239624
Low magnesium and low temperature (3.75 mM Mg2+ and 30 ˚C)	16S	R2	R2-12	0.000231263	-5.33683e-05	0.000284631	3.55789e-05	0.000106737	7.11578e-05	0.000160105	-3.55789e-05	-8.89472e-05	0.00030242	-0.000106737	-1.77894e-05	-0.000160105	0.000124526	0.000355789	0.00032021	0.000213473	8.89472e-05	0.000266842	8.89472e-05	0.000373578	0	0.000355789	0.000480315	0.000675999	0.000836104	0.00140537	0.00186789	0.00222368	0.00272178	0.00348673	0.00453631	0.00551473	0.00675999	0.00768504	0.00914377	0.0101044	0.0119545	0.0133421	0.0147652	0.0167932	0.018163	0.0199953	0.0214185	0.0246562	0.0262038
Low magnesium and low temperature (3.75 mM Mg2+ and 30 ˚C)	16S	R2	R2-12	0.000409157	0.000266842	0.000284631	0.000213473	-0.000213473	0.000177894	0.000266842	3.55789e-05	-1.77894e-05	0.000444736	0.000142316	1.77894e-05	0.000231263	-8.89472e-05	0.000391368	0.00032021	0.000142316	5.33683e-05	0.000231263	-1.77894e-05	0.000266842	-0.000106737	0.000284631	0.000337999	0.000925051	0.00094284	0.00122747	0.00169	0.00211694	0.00265063	0.00355789	0.00446515	0.00519452	0.00576378	0.00743598	0.00821872	0.00946398	0.0109583	0.0122747	0.0138402	0.0151566	0.0164197	0.0184654	0.0202088	0.0215964	0.0229662
Low magnesium and low temperature (3.75 mM Mg2+ and 30 ˚C)	16S	R2	R2-15	-0.000310679	-0.000209121	1.19554e-05	-0.00033459	7.76653e-05	-0.000286786	9.55895e-05	5.96874e-06	-9.55895e-05	2.98796e-05	-7.76653e-05	0	7.16966e-05	0.000191197	-4.1817e-05	-5.96874e-06	-0.000221059	-0.000155349	-0.000131438	-0.000161317	-0.000233014	-4.78037e-05	0.000107545	0.000298742	0.000358483	0.000884252	0.0012308	0.00188204	0.00240184	0.00312477	0.00366249	0.00510241	0.00604044	0.00708601	0.00884257	0.0101391	0.0115969	0.0135507	0.0157016	0.0170459	0.0194357	0.0218256	0.0240482	0.0263903	0.0291387	0.0319707
Low magnesium and low temperature (3.75 mM Mg2+ and 30 ˚C)	16S	R2	R2-15	-0.000274831	-0.000209121	-0.000149362	9.55895e-05	-0.000280818	-0.000250938	0.000274831	5.96874e-06	2.98796e-05	-0.000292755	8.3652e-05	1.79241e-05	-0.000340559	4.78037e-05	-0.000418224	-0.000274831	-0.00018521	-0.000173273	-4.1817e-05	-3.58483e-05	0.000125469	-4.78037e-05	0.000573573	0.000495907	0.000752814	0.000955949	0.00146381	0.00193581	0.00240184	0.00350118	0.00459455	0.00571183	0.00691872	0.00816146	0.00972086	0.0113221	0.0140705	0.0154865	0.017727	0.020326	0.0225904	0.0244605	0.0281529	0.030244	0.0328848	0.0357706
Low magnesium and low temperature (3.75 mM Mg2+ and 30 ˚C)	16S	R2	R2-15	-0.000113514	-4.78037e-05	-0.000436148	-0.000262893	-1.19554e-05	-7.16966e-05	-0.000406287	-0.000280818	0.0001195	-0.000256907	-0.000364452	-0.000197166	-0.000107545	1.19554e-05	-0.000149362	-0.000328603	-7.76653e-05	-0.000244969	-0.000167286	0.000161317	0.000179241	9.55895e-05	0.000448104	0.000693073	0.000878283	0.00113519	0.00173267	0.00254523	0.0031188	0.00385966	0.0050785	0.00617786	0.00776116	0.00896804	0.0107605	0.0127919	0.0144827	0.0160421	0.0187666	0.0207382	0.0232177	0.0253567	0.0278482	0.0313195	0.0343905	0.0366489
Low magnesium and low temperature (3.75 mM Mg2+ and 30 ˚C)	16S	R2	R2-15	-0.000202369	7.2205e-06	-0.000310785	-0.000209611	7.22701e-05	-4.33664e-05	7.22701e-05	-0.000166245	7.95122e-05	-5.05869e-05	1.44627e-05	-0.000195149	-6.50496e-05	0.000166245	-9.39532e-05	-2.89037e-05	-0.000462567	-0.000166245	0.000101195	4.33664e-05	6.50496e-05	-5.78291e-05	-2.16832e-05	0.000274661	0.000802278	0.000939597	0.0015106	0.00208159	0.0028405	0.0035199	0.00482089	0.00610744	0.00737228	0.00909247	0.0109789	0.0124172	0.0147012	0.0163491	0.0191896	0.0217266	0.0242924	0.0266414	0.029135	0.0324453	0.0358568	0.0383937
Low magnesium and low temperature (3.75 mM Mg2+ and 30 ˚C)	16S	R2	R2-15	-0.000397518	9.39532e-05	-2.89037e-05	-0.000166245	-1.44627e-05	-0.00047703	-0.000296344	-0.000166245	1.44627e-05	3.61459e-05	-0.000310785	-0.000173465	2.16832e-05	0.000231295	-0.000202369	-0.000245736	-0.000397518	-0.000122879	0.000187928	-2.16832e-05	0.000238515	0.000202369	0.000390297	0.000751691	0.000780595	0.00111306	0.00170575	0.00234178	0.00333921	0.00395356	0.0053196	0.0069314	0.00828298	0.00972129	0.0120631	0.0135881	0.0160889	0.0183873	0.0203171	0.0227457	0.0256801	0.0287013	0.0314551	0.0345052	0.0375481	0.0410824
Low magnesium and low temperature (3.75 mM Mg2+ and 30 ˚C)	16S	R2	R2-15	5.78291e-05	-0.000252978	-0.000180686	-0.000231295	2.89037e-05	-8.67327e-05	-7.95122e-05	-0.000621592	-9.39532e-05	-2.89037e-05	-2.89037e-05	0.000173465	-6.50496e-05	0.000231295	-2.89037e-05	-0.000159003	0.000144562	-0.000101195	-0.000159003	-4.33664e-05	4.33664e-05	0.000159003	-8.67327e-05	0.000252978	0.000151782	0.000505934	0.00153229	0.00177802	0.00236347	0.00321633	0.00414871	0.00547863	0.00654832	0.00818178	0.00946109	0.0111813	0.0135954	0.0156119	0.0176501	0.0200136	0.0225144	0.0254705	0.0282243	0.0311009	0.0341872	0.0360736
Low magnesium and low temperature (3.75 mM Mg2+ and 30 ˚C)	16S	R2	R2-15	0.000195684	0.000337999	0.000284631	-3.55789e-05	7.11578e-05	0	8.89472e-05	0	1.77894e-05	0.00030242	0.000355789	0.000160105	0.000373578	-5.33683e-05	0.00032021	0.000249052	0.000142316	5.33683e-05	0.000231263	8.89472e-05	-1.77894e-05	0.000106737	0.000498104	0.000480315	0.000604841	0.00115631	0.00108516	0.0021881	0.00257947	0.00346894	0.00391368	0.00528346	0.00597725	0.00750714	0.00868125	0.0100688	0.0113497	0.0131286	0.0145162	0.0159393	0.0176471	0.0196573	0.0217031	0.0240513	0.0262216	0.0281963
Low magnesium and low temperature (3.75 mM Mg2+ and 30 ˚C)	16S	R2	R2-15	0.000124526	0.000231263	0.00032021	0	3.55789e-05	0.000177894	0.000266842	0	1.77894e-05	0.00062263	0.000213473	8.89472e-05	0.000266842	-5.33683e-05	0	0.000142316	0	0.000266842	0.000124526	0.000266842	0.000515894	-3.55789e-05	0.000604841	0.000693788	0.00106737	0.00165442	0.00208136	0.00311315	0.00339778	0.00425168	0.00587051	0.00677778	0.00754272	0.00907261	0.0107448	0.0124526	0.0139469	0.0156191	0.0177539	0.019604	0.0204579	0.0230729	0.0254389	0.0270399	0.0298507	0.0315051
Low magnesium and low temperature (3.75 mM Mg2+ and 30 ˚C)	16S	R2	R2-15	0.000124526	0.000160105	0.000604841	0.000142316	-7.11578e-05	-3.55789e-05	0.000266842	3.55789e-05	-0.000160105	0.000409157	-3.55789e-05	5.33683e-05	0.000337999	0.000124526	7.11578e-05	0.000177894	0.000249052	0.000266842	0.000231263	0.000160105	0.000444736	0.000284631	0.000462525	0.000729367	0.000533683	0.000907261	0.001014	0.00204579	0.00204579	0.00293526	0.00352231	0.00450073	0.00519452	0.00619072	0.00786293	0.00910819	0.0100688	0.0114564	0.012844	0.0145518	0.016473	0.0188034	0.0194972	0.0215964	0.0238378	0.0258125
Low magnesium and low temperature (3.75 mM Mg2+ and 30 ˚C)	16S	R2	R2-16	-0.000256907	-2.98796e-05	-0.000203134	-0.0001195	0.000274831	-0.000268862	-0.000442135	-0.000137424	0.000209121	-5.96874e-06	-7.76653e-05	0	-0.00021509	8.3652e-05	-0.000149362	-0.000346528	-0.000149362	-0.000155349	-0.000436148	-5.37724e-05	0.000179241	7.76653e-05	0.000233014	0.000585528	0.00100375	0.00127858	0.00200154	0.00218675	0.00315465	0.00378796	0.0050785	0.00572976	0.00752814	0.00850201	0.00995387	0.01134	0.0137299	0.0151818	0.0170279	0.0196628	0.0208876	0.0235284	0.0254642	0.0280752	0.0305547	0.0322754
Low magnesium and low temperature (3.75 mM Mg2+ and 30 ˚C)	16S	R2	R2-16	-0.000167286	-0.000101576	-0.000167286	-0.000155349	5.97412e-05	-0.000233014	0.000149362	-0.000280818	0.000244969	4.78037e-05	-0.000167286	-1.79241e-05	0.000125469	-2.38929e-05	-9.55895e-05	-0.000131438	-0.000256907	5.97412e-05	-2.38929e-05	0.000304711	0.000340559	-0.000101576	0.000448104	0.000621376	0.000985828	0.00122481	0.00203738	0.00241976	0.00336974	0.00389551	0.00504265	0.00624956	0.00761776	0.00880673	0.0103482	0.0120928	0.0138016	0.0157733	0.0178704	0.0200213	0.0218734	0.0243171	0.0268803	0.0296525	0.0323471	0.0341933
Low magnesium and low temperature (3.75 mM Mg2+ and 30 ˚C)	16S	R2	R2-16	-0.000167286	-0.000262893	-5.97412e-05	-0.000155349	0.000149362	-0.000197166	-8.3652e-05	-1.19554e-05	-7.76653e-05	-2.38929e-05	-0.000167286	-8.96207e-05	-0.00021509	-2.38929e-05	-2.38929e-05	-4.1817e-05	-0.000203134	-4.78037e-05	-0.000256907	1.79241e-05	0.000161317	0.000274831	0.000376407	0.000513832	0.00109337	0.00109934	0.00173267	0.00263485	0.00335182	0.00391343	0.0051502	0.00655427	0.00788663	0.00898597	0.0110114	0.0118777	0.0143752	0.0158449	0.0180138	0.0202005	0.022214	0.0247473	0.0272925	0.029294	0.0322575	0.0346235
Low magnesium and low temperature (3.75 mM Mg2+ and 30 ˚C)	16S	R2	R2-16	-0.000115636	-0.000166245	-0.000180686	-0.000187928	-0.000101195	-0.000520396	-0.000144562	-0.000361394	-2.89037e-05	3.61459e-05	1.44627e-05	0	-0.00041198	0.000252978	3.61459e-05	-0.000224052	-0.000419201	-0.000209611	-0.000224052	0.000195149	0.000628812	0.000744449	0.000910694	0.00131545	0.00169129	0.0026092	0.00348377	0.00429327	0.00600624	0.00714099	0.00896238	0.0110946	0.0125112	0.0148385	0.0173104	0.0198112	0.023201	0.0252175	0.0286435	0.0311587	0.0351773	0.0383503	0.0419931	0.0445445	0.048845	0.0518156
Low magnesium and low temperature (3.75 mM Mg2+ and 30 ˚C)	16S	R2	R2-16	-0.000202369	-0.000122879	-0.000202369	9.39532e-05	0.000484251	-0.000346931	-0.000361394	-0.00033971	-0.000267419	-0.000180686	-9.39532e-05	0	-0.000173465	5.78291e-05	3.61459e-05	-0.000527617	-0.000375835	0.000224052	-7.22701e-05	0.000281881	0.000303565	0.000679399	0.00101911	0.0013805	0.00197317	0.00254415	0.00387407	0.00520396	0.00628812	0.00772643	0.00913584	0.01168	0.013552	0.0162046	0.0183512	0.0209604	0.0243502	0.0266486	0.029771	0.0335005	0.0365868	0.0398031	0.0433808	0.0467995	0.0519891	0.0545477
Low magnesium and low temperature (3.75 mM Mg2+ and 30 ˚C)	16S	R2	R2-16	-0.000354151	-0.000101195	-0.000159003	0.000115636	-0.000122879	0	-0.000252978	-0.000209611	-2.89037e-05	1.44627e-05	-7.2205e-06	-0.000130099	-0.000390297	0.000144562	-5.05869e-05	-0.000245736	-0.000115636	-0.000144562	-0.000310785	2.16832e-05	0	9.39532e-05	0.000867327	0.00140219	0.00175634	0.002349	0.00315852	0.00433664	0.00552921	0.00644713	0.00820346	0.010791	0.0122944	0.0142314	0.0168334	0.0192258	0.0220518	0.0246104	0.0285134	0.0312672	0.0346353	0.0375697	0.0412125	0.045607	0.0482812	0.0521625
Low magnesium and low temperature (3.75 mM Mg2+ and 30 ˚C)	16S	R2	R2-16	0.000373578	0.000409157	0.000533683	3.55789e-05	0.000142316	3.55789e-05	0.000409157	0.000142316	8.89472e-05	0.000231263	7.11578e-05	0.000266842	0.000266842	5.33683e-05	0.000177894	0.000462525	0	-1.77894e-05	0.000444736	0.000337999	0.000266842	0.000284631	0.000533683	0.00062263	0.000818314	0.00161884	0.00179673	0.00254389	0.00325547	0.00361126	0.00451852	0.00535462	0.00611957	0.00775619	0.00928609	0.0105313	0.0120257	0.0136979	0.0150854	0.0166865	0.0181808	0.0207603	0.0227349	0.0249052	0.027538	0.0284097
Low magnesium and low temperature (3.75 mM Mg2+ and 30 ˚C)	16S	R2	R2-16	0.000266842	0.000266842	0.000213473	0.000249052	3.55789e-05	3.55789e-05	0.000195684	0.000177894	0.000124526	0.000480315	0.000391368	-1.77894e-05	0.000124526	8.89472e-05	0.000142316	0.000284631	7.11578e-05	0.00030242	0.000337999	0.000160105	0.000266842	0	0.000355789	0.000836104	0.000747156	0.00108516	0.00165442	0.00240157	0.00261505	0.00339778	0.0037002	0.00510557	0.00608399	0.00697346	0.0082543	0.00939282	0.010816	0.0122036	0.0138758	0.014872	0.0167932	0.0183765	0.0203511	0.0222012	0.0244783	0.0250297
Low magnesium and low temperature (3.75 mM Mg2+ and 30 ˚C)	16S	R2	R2-16	8.89472e-05	0.000266842	0.000213473	0.00032021	0.000106737	7.11578e-05	0.000515894	3.55789e-05	-5.33683e-05	0.000337999	0.000213473	0.000373578	0.000195684	8.89472e-05	0.000355789	0.000249052	0.000106737	0.000195684	0.000266842	0.000337999	8.89472e-05	0.000249052	0.00032021	0.00062263	0.000747156	0.00115631	0.00140537	0.00215252	0.00257947	0.00332662	0.00416273	0.00503441	0.00569262	0.00683114	0.00811198	0.00957072	0.0107092	0.0124526	0.0132353	0.0150143	0.0167221	0.0182342	0.0201732	0.0215964	0.0235888	0.0255634
Low magnesium and low temperature (3.75 mM Mg2+ and 30 ˚C)	16S	R2	R2-18	2.36249e-05	0.000425248	0.000165374	0.000779621	0.000425248	0.000377998	-0.000118124	0.000283498	0.000425248	0	0.000307123	7.08746e-05	7.08746e-05	2.36249e-05	-0.000188999	0.000283498	0.000141749	0	0.000118124	0.000118124	0.00087412	0.000212624	0.000212624	0.000425248	0.000401623	0.000944995	0.00108674	0.00167737	0.00238611	0.00283498	0.00349648	0.00444147	0.00529197	0.00689846	0.00803245	0.00916645	0.0106076	0.0121432	0.0136315	0.0152617	0.0176714	0.0189708	0.0214986	0.023554	0.0256094	0.0278773
Low magnesium and low temperature (3.75 mM Mg2+ and 30 ˚C)	16S	R2	R2-18	0.000354373	0.000330748	0.000307123	0.000590622	0.000377998	0.000425248	0.000307123	4.72497e-05	0.000519747	0.000236249	0.000212624	0.000259874	7.08746e-05	2.36249e-05	0.000283498	0.000141749	0.000330748	0.000377998	0.000212624	2.36249e-05	0.000543372	0.000212624	0.000307123	0.000188999	0.000637871	0.000755996	0.00151199	0.00172462	0.00248061	0.00321298	0.00363823	0.00444147	0.00590622	0.00694571	0.0080797	0.00963895	0.0101351	0.0126157	0.0136315	0.0155452	0.0174824	0.0190653	0.0206954	0.0230815	0.0243809	0.0268378
Low magnesium and low temperature (3.75 mM Mg2+ and 30 ˚C)	16S	R2	R2-18	0.000118124	0.000377998	-0.000212624	0.000685121	0.000472497	0.000377998	0.000307123	0.000188999	0.000425248	0.000141749	0.000307123	0.000212624	2.36249e-05	0.000448872	0.000141749	-9.44995e-05	0.000236249	0.000330748	-2.36249e-05	0.000212624	0.000212624	-0.000212624	0.000259874	0.000614247	0.000685121	0.00108674	0.00122849	0.00153562	0.00210261	0.00264598	0.00387448	0.00439423	0.00496122	0.00652046	0.00770171	0.00850495	0.0103713	0.0116707	0.0128756	0.0147419	0.0164429	0.0178368	0.0197504	0.021664	0.0239084	0.0253259
Low magnesium and low temperature (3.75 mM Mg2+ and 30 ˚C)	16S	R2	R2-19	-2.38929e-05	0.00018521	-0.000238983	-0.0001195	-4.78037e-05	-1.79241e-05	5.97412e-05	-0.000280818	-0.000221059	-4.1817e-05	-0.000131438	0.000179241	0.000125469	0.000227045	-2.38929e-05	0.000155349	-0.000221059	0.000167286	-0.000346528	8.96207e-05	8.96207e-05	0.000113514	0.00021509	0.000209121	0.00043018	0.000758783	0.00101571	0.00134431	0.00195373	0.00228234	0.00330401	0.00408074	0.00512631	0.00592094	0.00742657	0.00877686	0.010163	0.0117403	0.0140525	0.015361	0.0175537	0.0198002	0.0213775	0.0240602	0.0260378	0.028601
Low magnesium and low temperature (3.75 mM Mg2+ and 30 ˚C)	16S	R2	R2-19	-0.000131438	-1.19554e-05	-5.96874e-06	-0.0001195	4.1817e-05	-0.000233014	-0.000244969	-4.78037e-05	-2.38929e-05	4.78037e-05	2.98796e-05	-0.000161317	3.58483e-05	1.19554e-05	2.98796e-05	-2.38929e-05	-0.000167286	9.55895e-05	-0.000221059	1.79241e-05	-7.16966e-05	-4.78037e-05	0.000233014	0.000298742	0.000322635	0.000579541	0.000782694	0.00116507	0.00159525	0.0020314	0.00308892	0.0038298	0.00516215	0.00604641	0.00694261	0.00827499	0.00996583	0.0116328	0.0134431	0.0158091	0.0171235	0.0195314	0.0220587	0.0240781	0.0266652	0.0287623
Low magnesium and low temperature (3.75 mM Mg2+ and 30 ˚C)	16S	R2	R2-19	-0.000131438	0.000167286	-0.000131438	0.000167286	0.000328603	-0.000107545	-0.000101576	5.96874e-06	-0.000203134	0.000101576	-0.000131438	0.000125469	-0.000179241	0.000101576	-0.000256907	-2.38929e-05	-4.1817e-05	-0.000209121	-0.000113514	7.16966e-05	5.37724e-05	-0.000101576	0.000286786	0.000316666	0.000466028	0.000669162	0.0010874	0.00145186	0.00198958	0.00282006	0.00362665	0.00443922	0.00577158	0.00651243	0.00830485	0.00976269	0.0119016	0.013694	0.0155223	0.0178166	0.0197046	0.0222021	0.0245501	0.0277346	0.0302858	0.0325801
Low magnesium and low temperature (3.75 mM Mg2+ and 30 ˚C)	16S	R2	R2-19	-0.000224052	-5.78291e-05	-0.000462567	-0.000274661	-0.000209611	-0.000195149	-0.000101195	5.05869e-05	0.000122879	0.000101195	-0.000180686	8.67327e-05	0.000173465	-0.00013732	-7.2205e-06	0.000187928	-0.000289102	5.05869e-05	-2.89037e-05	8.67327e-05	2.16832e-05	7.2205e-06	0.000303565	0.000426443	0.000650496	0.000722766	0.00144555	0.00182139	0.00294891	0.00362831	0.00440891	0.00573882	0.00732892	0.00861544	0.0106753	0.0123739	0.0142025	0.0164575	0.0186909	0.0214664	0.0243791	0.0267065	0.0293735	0.0326187	0.0360302	0.038784
Low magnesium and low temperature (3.75 mM Mg2+ and 30 ˚C)	16S	R2	R2-19	-7.22701e-05	0.000245736	-0.000202369	-3.61459e-05	-0.000231295	0.000108416	-0.000166245	-0.000209611	-5.05869e-05	0.000101195	-0.000115636	6.50496e-05	0.000281881	0.000101195	0.000144562	-0.000289102	-0.00013732	2.89037e-05	3.61459e-05	-0.000260198	0.000303565	0.000180686	0.000216832	0.000556542	0.000672179	0.00130821	0.00194427	0.0023201	0.00318743	0.00427881	0.00477752	0.00673625	0.00845644	0.00972129	0.0116294	0.0137182	0.0166527	0.0182789	0.0211845	0.0235913	0.025962	0.030024	0.0323441	0.0359363	0.039196	0.0427737
Low magnesium and low temperature (3.75 mM Mg2+ and 30 ˚C)	16S	R2	R2-19	1.44627e-05	0.000245736	0.000166245	0.000224052	0.000332468	6.50496e-05	-0.000122879	-0.000166245	0.000231295	-7.2205e-06	-2.89037e-05	8.67327e-05	-0.000368614	0.000101195	0.000187928	-0.000115636	-0.000115636	0.000180686	-5.05869e-05	0.000238515	0.000151782	0.00013732	0.000281881	0.000730008	0.00112753	0.00132989	0.00224783	0.00305733	0.00375119	0.00475584	0.00631703	0.00771199	0.00990922	0.0114559	0.0136676	0.0160383	0.0186692	0.0210761	0.0238298	0.0269956	0.030754	0.0336884	0.0368108	0.0400344	0.0442265	0.0477825
Low magnesium and low temperature (3.75 mM Mg2+ and 30 ˚C)	16S	R2	R2-19	0.000231263	5.33683e-05	0.000426947	7.11578e-05	0.000177894	0	0.00030242	3.55789e-05	0.000124526	0.000266842	0.000177894	0.000160105	0.000231263	1.77894e-05	0.000533683	0.000284631	0.000249052	5.33683e-05	0.000195684	0.000124526	-8.89472e-05	0.000249052	0.000106737	0.000160105	0.000462525	0.000693788	0.000907261	0.00108516	0.00112073	0.00183231	0.00220589	0.00261505	0.00359347	0.0037002	0.00473199	0.00562146	0.00665325	0.00775619	0.0087524	0.00971303	0.0113141	0.0124704	0.0140181	0.0151566	0.0170423	0.0186967
Low magnesium and low temperature (3.75 mM Mg2+ and 30 ˚C)	16S	R2	R2-19	0.000124526	0.000266842	0.000391368	0.000142316	7.11578e-05	-7.11578e-05	0.000337999	0.000106737	5.33683e-05	0.000195684	0.000213473	1.77894e-05	8.89472e-05	1.77894e-05	0.000426947	0.000249052	-0.000106737	0.000124526	0.000266842	0.000266842	8.89472e-05	7.11578e-05	3.55789e-05	0.00030242	0.000391368	0.000587051	0.000658209	0.00112073	0.00094284	0.00197463	0.00241936	0.00304199	0.0038781	0.00423389	0.00540799	0.00626188	0.00704462	0.00861009	0.00957072	0.011065	0.0123459	0.0134666	0.0149787	0.016473	0.0184654	0.0196217
Low magnesium and low temperature (3.75 mM Mg2+ and 30 ˚C)	16S	R2	R2-19	0.000480315	0.000231263	0.000391368	0.000142316	0.000177894	7.11578e-05	0.000266842	0.000106737	5.33683e-05	0.000409157	-0.000142316	5.33683e-05	-0.000124526	5.33683e-05	0.000249052	7.11578e-05	-0.000213473	-1.77894e-05	0.000195684	0.000160105	0.000409157	0.000177894	0.000177894	0.000515894	0.00032021	0.000551473	0.000764946	0.000907261	0.00122747	0.0015121	0.00195684	0.0028641	0.00345115	0.00412715	0.00526567	0.00590609	0.00718693	0.0080764	0.00949956	0.0103535	0.0118478	0.0129685	0.014445	0.0161172	0.0180029	0.019266
Low magnesium and low temperature (3.75 mM Mg2+ and 30 ˚C)	16S	R2	R2-20	-9.55895e-05	-0.000173273	-0.000328603	-0.000460059	0.000221059	-8.96207e-05	-0.000101576	-0.000460059	2.98796e-05	-0.000203134	-0.000346528	3.58483e-05	-0.000250938	-5.97412e-05	0.000137424	-0.000167286	-0.000238983	7.76653e-05	-0.000292755	0.000233014	-0.000125469	0.000167286	0.000412255	0.000836466	0.00143393	0.00170876	0.0022704	0.00302918	0.00414048	0.0045587	0.0055983	0.00721746	0.00856774	0.00964916	0.0112982	0.0130428	0.0148591	0.0165619	0.0182468	0.0199675	0.0228234	0.0246218	0.0268982	0.029527	0.0315047	0.0343725
Low magnesium and low temperature (3.75 mM Mg2+ and 30 ˚C)	16S	R2	R2-20	-0.000238983	-0.000173273	-0.000203134	-0.000352514	0.00018521	-0.000233014	-0.000191197	-4.78037e-05	-0.000131438	-0.000274831	-0.000382376	-1.79241e-05	-1.79241e-05	0.000173273	1.19554e-05	4.78037e-05	-0.0004003	-1.19554e-05	-0.000310679	5.37724e-05	0.000286786	0.000364452	0.000609421	0.00117703	0.0014877	0.00197763	0.00261096	0.00326219	0.00431972	0.00543699	0.00642281	0.00788066	0.00975074	0.0109935	0.0128397	0.0148352	0.0171176	0.0191251	0.021025	0.0240004	0.0261035	0.0283142	0.0310207	0.0339364	0.0364876	0.0389791
Low magnesium and low temperature (3.75 mM Mg2+ and 30 ˚C)	16S	R2	R2-20	-0.000256907	5.97412e-05	-0.000256907	-0.000191197	0.000149362	-3.58483e-05	-8.3652e-05	-0.000244969	-9.55895e-05	-9.55895e-05	-0.00018521	-0.000107545	-0.000233014	-5.97412e-05	4.78037e-05	-5.97412e-05	-0.000292755	-0.000227045	-0.000131438	5.37724e-05	0.000233014	0.000274831	0.000896207	0.00137419	0.00173864	0.00192385	0.0027902	0.00335182	0.00487537	0.00584924	0.0071577	0.00886648	0.0104139	0.0121406	0.0143094	0.0165739	0.0187487	0.0209892	0.0236599	0.025757	0.0280214	0.0308056	0.0334584	0.0366429	0.0401979	0.0438365
Low magnesium and low temperature (3.75 mM Mg2+ and 30 ˚C)	16S	R2	R2-20	-0.000419201	5.05869e-05	-0.000636033	-0.000296344	-0.000101195	-0.000130099	-1.44627e-05	-7.95122e-05	-0.000180686	-0.000159003	-0.000180686	4.33664e-05	-8.67327e-05	-0.000180686	-0.000202369	0.000122879	-0.000115636	0.000310785	-0.00013732	0.000433664	0.000216832	0.000224052	0.00095406	0.00107694	0.00175634	0.00239237	0.00307179	0.00416317	0.00500882	0.00646881	0.00772643	0.00918645	0.0111885	0.0125835	0.0149686	0.0169924	0.019233	0.021423	0.0242635	0.026757	0.0294964	0.0324742	0.0353364	0.0387334	0.041451	0.0443132
Low magnesium and low temperature (3.75 mM Mg2+ and 30 ˚C)	16S	R2	R2-20	-0.000159003	0.000115636	0.00040476	-0.000274661	0.000375835	-0.000216832	-0.000296344	-0.000383077	0.000187928	0.000144562	-0.000419201	-0.000130099	-0.000520396	0.000209611	-0.00013732	-7.22701e-05	-0.000224052	0.000159003	-0.000245736	0.000195149	0.000520396	0.000354151	0.000780595	0.00127209	0.00173465	0.00189366	0.00313684	0.00409812	0.00496545	0.00612188	0.00733614	0.0092515	0.0109934	0.0126919	0.0146867	0.0172092	0.0195799	0.0213363	0.0245454	0.0270172	0.0294964	0.0327127	0.0354014	0.0383431	0.0420582	0.0448336
Low magnesium and low temperature (3.75 mM Mg2+ and 30 ˚C)	16S	R2	R2-20	-0.000289102	0.000202369	-0.000289102	-0.000296344	-0.000101195	-0.000281881	-0.000209611	-5.78291e-05	0.000187928	-0.000397518	-7.2205e-06	0.000108416	4.33664e-05	1.44627e-05	-9.39532e-05	-0.000332468	-0.000484251	0.000115636	-0.000397518	0.000173465	0.000563763	0.000527617	0.00054208	0.00144555	0.00158287	0.00206712	0.00333199	0.00379456	0.00539911	0.00677237	0.00798663	0.0096418	0.0119908	0.0136243	0.0155107	0.0173827	0.0204256	0.0226156	0.0254561	0.027993	0.031231	0.0343823	0.0368108	0.0399043	0.0438145	0.0470236
Low magnesium and low temperature (3.75 mM Mg2+ and 30 ˚C)	16S	R2	R2-20	0.000160105	0.000409157	0	7.11578e-05	-0.000106737	0.000177894	0.000195684	-0.000284631	0.00030242	0.000587051	-3.55789e-05	-8.89472e-05	8.89472e-05	-8.89472e-05	0.000213473	0.000142316	3.55789e-05	5.33683e-05	0.000160105	0.000337999	0.000373578	0.000177894	0.000533683	0.000871682	0.000853893	0.00129863	0.00169	0.00279294	0.00307757	0.00361126	0.00473199	0.00560367	0.00672441	0.00775619	0.00946398	0.0105669	0.0117766	0.0135556	0.0147297	0.0161884	0.0180029	0.0201199	0.0217031	0.0239446	0.0256879	0.0270222
Low magnesium and low temperature (3.75 mM Mg2+ and 30 ˚C)	16S	R2	R2-20	-8.89472e-05	0.00030242	0.000391368	3.55789e-05	-0.000213473	3.55789e-05	0.000160105	0	-8.89472e-05	0.000266842	0.000213473	1.77894e-05	0.00030242	8.89472e-05	0.000355789	0.000142316	3.55789e-05	0.000764946	0.000266842	5.33683e-05	0.000337999	0.000284631	0.000426947	0.000587051	0.000889472	0.00129863	0.00144094	0.00240157	0.00304199	0.00350452	0.00441178	0.00503441	0.00654651	0.0075783	0.00864567	0.0100332	0.0113141	0.0131998	0.0143383	0.0155835	0.0179318	0.0190881	0.0208492	0.0230907	0.0249764	0.0272712
Low magnesium and low temperature (3.75 mM Mg2+ and 30 ˚C)	16S	R2	R2-20	-8.89472e-05	0.000195684	0.000142316	0.000213473	0.000106737	0	8.89472e-05	-0.000106737	0.000160105	0.00030242	0.000142316	0.000160105	0.000337999	-5.33683e-05	0.000426947	7.11578e-05	-3.55789e-05	5.33683e-05	0.000373578	0.000266842	0.000373578	0.000284631	0.000711578	0.000587051	0.00128084	0.00172558	0.00211694	0.0028641	0.0035401	0.0042161	0.00515894	0.00670662	0.0075783	0.0082543	0.00967745	0.0114564	0.012844	0.0142671	0.0158326	0.0172913	0.0195328	0.0210805	0.0228061	0.0242292	0.0268265	0.0279828
Low magnesium and low temperature (3.75 mM Mg2+ and 30 ˚C)	23S	R1	Wild type	6.48181e-05	-7.19481e-06	7.19481e-06	-0.000475333	-7.2013e-05	0.000158437	-0.000201649	-3.60173e-05	3.60173e-05	-0.000172848	-0.000180043	1.44112e-05	0.000288073	8.64242e-05	0.00010803	-7.19481e-06	-0.000230472	-8.64242e-05	-0.000273684	-7.2013e-05	-0.000410515	-0.000151242	-5.04069e-05	4.32121e-05	-0.000237667	-5.76233e-05	0	0	0.000273684	0.000151242	0.000388909	0.00040332	0.00111632	0.00173568	0.00193735	0.0024847	0.00290962	0.00398271	0.00436442	0.00552395	0.00696434	0.00805906	0.00953546	0.0107526	0.0124019	0.0144905
Low magnesium and low temperature (3.75 mM Mg2+ and 30 ˚C)	23S	R1	Wild type	0.00010803	-0.000136831	5.04069e-05	0.000237667	7.92294e-05	2.88009e-05	-2.88009e-05	7.19481e-06	-5.04069e-05	-0.000129636	0.000122441	-0.000374498	0.00041771	-0.000129636	-0.000129636	-0.000352892	-0.000122441	2.1606e-05	-3.60173e-05	3.60173e-05	-0.00021606	8.64242e-05	-0.000158437	-0.00021606	6.48181e-05	-1.44112e-05	-6.48181e-05	-0.000280879	0.000122441	0.000302485	0.000410515	0.000576169	0.000965077	0.00134677	0.0014188	0.00272236	0.00310408	0.00389628	0.00442924	0.00539432	0.00633777	0.00717321	0.00910334	0.0105366	0.0119698	0.0135614
Low magnesium and low temperature (3.75 mM Mg2+ and 30 ˚C)	23S	R1	Wild type	7.93269e-05	-4.62674e-05	4.62674e-05	0	-6.60992e-05	0.000105763	1.32278e-05	8.59309e-05	-0.000145426	-9.91587e-05	-0.000323912	-0.000224753	0.000145426	-5.94952e-05	-5.94952e-05	1.32278e-05	0.000264416	0.000198317	0.000165258	1.32278e-05	-5.94952e-05	-3.96635e-05	5.28912e-05	9.91587e-05	0.000218149	4.62674e-05	0.000356971	0.000515625	0.000707338	0.00107091	0.0016262	0.00179808	0.00255169	0.00323918	0.00380109	0.00505709	0.0052488	0.00676922	0.00763522	0.00969111	0.0107157	0.0123155	0.0140871	0.0156406	0.0178486	0.0193888
Low magnesium and low temperature (3.75 mM Mg2+ and 30 ˚C)	23S	R1	Wild type	0	-8.59309e-05	-7.2723e-05	-9.91587e-05	-6.60397e-06	-0.000132218	0.000171882	-1.32278e-05	-6.60397e-06	-3.96635e-05	9.25547e-05	-0.00018509	0.00018509	0.00011899	-0.000277644	-0.000125594	-0.000112386	0.00011899	-5.28912e-05	0.000112386	-5.94952e-05	3.96635e-05	0.000112386	3.96635e-05	5.94952e-05	6.60992e-05	0.000158654	0.000416466	0.000766834	0.000971755	0.00120974	0.00189724	0.00227405	0.0029417	0.00393991	0.00473978	0.00550662	0.00690805	0.00769471	0.00858054	0.0106166	0.0118395	0.0136707	0.0154621	0.0171743	0.0191707
Low magnesium and low temperature (3.75 mM Mg2+ and 30 ˚C)	23S	R1	Wild type	1.98317e-05	7.2723e-05	-0.000191713	0	-0.000363575	0.000125594	-0.000125594	-0.000251209	-6.60397e-06	-0.000158654	-0.000224753	-0.000105763	6.60397e-06	5.94952e-05	9.91587e-05	-2.64357e-05	-3.30595e-05	0.00011899	-5.28912e-05	-0.00018509	-5.94952e-05	-7.93269e-05	-4.62674e-05	5.94952e-05	0.000297476	0.000224753	0.000475962	0.000277644	0.00084616	0.00134856	0.00170553	0.00187741	0.00257152	0.00351682	0.00407873	0.00529507	0.00641888	0.00754266	0.00834916	0.00979027	0.0114693	0.0134856	0.015158	0.0168107	0.0186022	0.0211737
Low magnesium and low temperature (3.75 mM Mg2+ and 30 ˚C)	23S	R1	Wild type	5.94952e-05	1.32278e-05	4.62674e-05	-7.93269e-05	-8.59309e-05	8.59309e-05	0.000171882	-0.000310704	-0.000224753	-0.00011899	3.30595e-05	-0.000482566	0.000125594	-1.98317e-05	0.000198317	5.28912e-05	-1.32278e-05	-0.00011899	-0.000171882	-0.000323912	-0.000297476	0.000356971	0.000330535	0.000396635	0.000535457	0.00103785	0.00144772	0.00202284	0.00273017	0.00354988	0.00414483	0.00538763	0.00633955	0.00807812	0.00879868	0.0107488	0.0122097	0.0144044	0.0165397	0.0181196	0.0210679	0.0230246	0.0247566	0.0275595	0.0297476	0.0322596
Low magnesium and low temperature (3.75 mM Mg2+ and 30 ˚C)	23S	R1	Wild type	-0.000337139	-4.62674e-05	-0.000211545	3.96635e-05	0.000171882	0.000442902	-4.62674e-05	-0.00015205	-6.60992e-05	-0.000317308	1.32278e-05	-0.000462734	6.60397e-06	0	-0.00011899	-6.60992e-05	-0.000112386	-0.000277644	8.59309e-05	1.32278e-05	-0.000138822	0.00011899	0.000647843	0.000218149	0.000535457	0.00107752	0.0012494	0.00134856	0.00255169	0.0028756	0.00392668	0.00481251	0.00586359	0.00714603	0.00796575	0.00969772	0.0110793	0.0122031	0.0141995	0.0160769	0.0181923	0.0200895	0.0223371	0.0252194	0.0267728	0.0296617
Low magnesium and low temperature (3.75 mM Mg2+ and 30 ˚C)	23S	R1	Wild type	-0.000198317	-0.000224753	2.64357e-05	0.000237981	0.000132218	4.62674e-05	0.000211545	2.64357e-05	-0.000125594	-0.000158654	-8.59309e-05	3.30595e-05	-5.28912e-05	-0.000158654	-0.000237981	5.28912e-05	-0.000251209	-0.000257813	0.000323912	-4.62674e-05	-0.000178486	9.91587e-05	0.000191713	0.000317308	0.000356971	0.000581724	0.000733774	0.00105108	0.00152044	0.00239964	0.00257813	0.00322597	0.00427705	0.00540083	0.00663703	0.0074369	0.0086202	0.0104976	0.0110066	0.0125469	0.0145433	0.0159447	0.0181328	0.0201821	0.0222512	0.0237518
Low magnesium and low temperature (3.75 mM Mg2+ and 30 ˚C)	23S	R1	Wild type	-5.94952e-05	-6.60397e-06	-0.00015205	-0.000297476	-2.64357e-05	-0.000112386	-0.00030408	0.000145426	0.00015205	-7.93269e-05	-0.000284248	-0.000343743	8.59309e-05	0.000138822	-7.93269e-05	-4.62674e-05	-0.000171882	-9.91587e-05	0.000125594	3.30595e-05	-0.000198317	0.00011899	3.30595e-05	7.93269e-05	0.00045613	0.000363575	0.000852764	0.00122957	0.00195674	0.00241947	0.00297476	0.00342429	0.00473318	0.00559915	0.00679568	0.00809135	0.00867969	0.0107157	0.0115222	0.0135385	0.0156142	0.0171544	0.0187079	0.0212927	0.022866	0.0249417
Low magnesium and low temperature (3.75 mM Mg2+ and 30 ˚C)	23S	R1	Wild type	0.000645572	-0.000122966	-0.000952987	6.1483e-05	0.000184449	0.000215191	0.000122966	0.00061483	0.000184449	0.000522606	0.000184449	-0.000522606	3.07415e-05	-0.000122966	0.000122966	0.000122966	0.000276674	0.000153708	3.07415e-05	0.000122966	0.000522606	0.00079928	0.00107595	0.00110669	0.00172153	0.0019982	0.00270525	0.00371972	0.00365824	0.00544125	0.00654794	0.00817725	0.00965284	0.0111592	0.0126962	0.0147867	0.0162623	0.0177379	0.0198898	0.0226872	0.025331	0.0267759	0.029973	0.032586	0.0355679	0.0383347
Low magnesium and low temperature (3.75 mM Mg2+ and 30 ˚C)	23S	R1	Wild type	9.22246e-05	-0.000368898	0.000215191	0.000122966	0.000184449	0.000338157	-0.000122966	-0.000184449	0.000184449	-0.000338157	-0.000184449	0.000276674	0.000338157	-0.000184449	0.000184449	0.000245932	0.000461123	0.000276674	9.22246e-05	0.000307415	-3.07415e-05	0.000368898	0.000153708	0.000368898	0.000983729	0.000522606	0.00116818	0.00169078	0.00169078	0.00304341	0.00353528	0.00344305	0.00516458	0.00654794	0.00777761	0.00882282	0.0104214	0.0125118	0.0144793	0.0164775	0.0183219	0.0211809	0.022841	0.0261918	0.0291122	0.0316945
Low magnesium and low temperature (3.75 mM Mg2+ and 30 ˚C)	23S	R1	Wild type	0.000461123	0.000245932	-0.000153708	0.000122966	0.000122966	0.000461123	0.000307415	6.1483e-05	0.000184449	-3.07415e-05	0.000184449	-3.07415e-05	0.000645572	0.000430381	-0.000307415	0.000122966	0.000153708	3.07415e-05	0.00039964	0.000676314	0.000707055	0.000430381	0.00107595	0.000737797	0.00141411	0.00187523	0.00178301	0.00255155	0.00310489	0.00353528	0.00513383	0.00584089	0.00719352	0.00771612	0.00986803	0.0114666	0.0128192	0.0148482	0.0159549	0.0170923	0.020105	0.0212424	0.0245625	0.0265607	0.0288663	0.0307723
Low magnesium and low temperature (3.75 mM Mg2+ and 30 ˚C)	23S	R1	Wild type	0.000276674	6.1483e-05	0.000153708	6.1483e-05	0.000245932	0.000461123	-0.000368898	0.000307415	0.000245932	-0.000153708	0.000368898	0.000461123	0.00039964	0.000430381	-6.1483e-05	0.000307415	0.000153708	-3.07415e-05	0.000338157	-0.000245932	0.000522606	0.000184449	0.000645572	0.000368898	0.000676314	0.000768538	0.00110669	0.0016293	0.00169078	0.00205968	0.00298193	0.00332008	0.00393491	0.0048879	0.00544125	0.00605608	0.00833095	0.00906875	0.010114	0.0113744	0.0132803	0.0143563	0.0164467	0.0183219	0.0208735	0.022718
Low magnesium and low temperature (3.75 mM Mg2+ and 30 ˚C)	23S	R1	Wild type	0.000276674	6.1483e-05	-0.000522606	-0.000184449	0.000122966	3.07415e-05	-0.000122966	-0.000368898	-6.1483e-05	0.000215191	-6.1483e-05	9.22246e-05	-3.07415e-05	0	-6.1483e-05	6.1483e-05	0.000645572	0.000338157	0.000276674	-0.000122966	0.000215191	0.000307415	0.000830021	0.000983729	0.00184449	0.0019982	0.00190597	0.00304341	0.00353528	0.00470345	0.00617905	0.00713203	0.00830021	0.00986803	0.011651	0.0132496	0.0150941	0.0166926	0.0182297	0.0206583	0.0226872	0.0246854	0.0268988	0.0298808	0.0338464	0.0342768
Low magnesium and low temperature (3.75 mM Mg2+ and 30 ˚C)	23S	R1	Wild type	9.22246e-05	-0.000430381	-3.07415e-05	0.000184449	0.000491864	0.000276674	-0.000737797	-0.000245932	-0.000245932	-3.07415e-05	0.000676314	-9.22246e-05	0.000584089	0.000245932	-0.000245932	-0.000122966	0.000276674	0.000276674	0.000215191	0.000122966	0.000276674	0.000368898	0.000707055	0.000245932	0.00061483	0.000338157	0.00129114	0.00218265	0.00181375	0.00285896	0.00341231	0.00467271	0.00541051	0.00728574	0.00820799	0.00931468	0.011774	0.0128192	0.0152171	0.0169693	0.0191212	0.0216728	0.0233328	0.027237	0.0292967	0.031879
Low magnesium and low temperature (3.75 mM Mg2+ and 30 ˚C)	23S	R1	Wild type	0.000153708	-0.000122966	-0.000276674	0.000122966	0.000430381	0.000338157	-0.000430381	6.1483e-05	6.1483e-05	0.000153708	0.000368898	0.000645572	9.22246e-05	0.000368898	-6.1483e-05	0	9.22246e-05	-9.22246e-05	0.000522606	0.000368898	0.000461123	0.000184449	0.00144485	0.000737797	0.00104521	0.0012604	0.00141411	0.00292044	0.00341231	0.00353528	0.00507235	0.00577941	0.00682462	0.0081465	0.00931468	0.0102984	0.0123274	0.0132496	0.01534	0.0169693	0.0186908	0.0204431	0.022841	0.0245317	0.0266529	0.0288048
Low magnesium and low temperature (3.75 mM Mg2+ and 30 ˚C)	23S	R1	Wild type	0.000215191	-6.1483e-05	-9.22246e-05	6.1483e-05	-6.1483e-05	-3.07415e-05	0.000122966	0	0.000553347	0.000215191	0.000491864	0.000338157	0.000276674	0.000122966	0.000245932	6.1483e-05	0.000522606	0.00039964	0.000461123	6.1483e-05	0.000338157	0.000122966	0.00039964	0.000245932	0.000922246	0.000461123	0.00104521	0.00138337	0.00132189	0.0019982	0.00255155	0.00344305	0.00411936	0.00519532	0.00556422	0.00648646	0.00771612	0.00894578	0.0101754	0.0119892	0.0136492	0.0146022	0.0162623	0.0181375	0.0207505	0.022595
Low magnesium and low temperature (3.75 mM Mg2+ and 30 ˚C)	23S	R1	Wild type	0.000153708	0	-0.000153708	-0.00061483	0.000245932	0.00039964	-0.000245932	0.000245932	-6.1483e-05	0.000215191	6.1483e-05	0.000338157	-3.07415e-05	0.000184449	0.000122966	0	0.000215191	0.000153708	3.07415e-05	0.000245932	0.000584089	0.000307415	0.00144485	0.00122966	0.00202894	0.00212117	0.00270525	0.00390417	0.00402714	0.00581015	0.00685536	0.00830021	0.00934542	0.0104214	0.0129422	0.0141104	0.0167541	0.0174919	0.0199512	0.0221339	0.0247162	0.0262225	0.02985	0.0328319	0.0355679	0.0380887
Low magnesium and low temperature (3.75 mM Mg2+ and 30 ˚C)	23S	R1	Wild type	-3.07415e-05	-6.1483e-05	3.07415e-05	0.000122966	0.000553347	9.22246e-05	-0.000184449	0.000368898	6.1483e-05	9.22246e-05	0.000245932	0.000276674	0.00039964	-0.000122966	0.000245932	6.1483e-05	9.22246e-05	0.000338157	0.00039964	-0.000184449	0.000153708	6.1483e-05	0.000338157	0.000245932	0.00104521	0.000584089	0.00116818	0.00175227	0.00156782	0.00316638	0.00335083	0.00393491	0.00510309	0.00581015	0.00747019	0.00863837	0.0096221	0.0114666	0.0131881	0.0149404	0.0160471	0.019029	0.0209965	0.0232406	0.0256077	0.0275751
Low magnesium and low temperature (3.75 mM Mg2+ and 30 ˚C)	23S	R1	Wild type	0.000276674	0.000245932	9.22246e-05	0.000307415	0.00061483	0.000215191	-0.000368898	0.000184449	0	0.00039964	0.000491864	9.22246e-05	0.00039964	6.1483e-05	-0.000184449	0.000245932	0.000276674	-3.07415e-05	0.000338157	0.000184449	0.000338157	0.000307415	0.000584089	0.000922246	0.00116818	0.00156782	0.00190597	0.00279748	0.00322786	0.00445752	0.00574866	0.00608682	0.00731648	0.00820799	0.00992951	0.0113436	0.013557	0.0143563	0.0158934	0.0176456	0.019859	0.0217957	0.0233943	0.0256384	0.0278826	0.0304034
Low magnesium and low temperature (3.75 mM Mg2+ and 30 ˚C)	23S	R1	Wild type	9.22246e-05	0.000122966	-3.07415e-05	0.000307415	0.000430381	0.000215191	-0.000245932	-0.000184449	0.000307415	0.000153708	0.000184449	0.000461123	-3.07415e-05	-0.000122966	0.000184449	0.000491864	0.000338157	-3.07415e-05	0.000338157	0.000245932	9.22246e-05	-6.1483e-05	0.00039964	0.000553347	0.00079928	0.00039964	0.00079928	0.00193672	0.00144485	0.00249006	0.00310489	0.00332008	0.0039964	0.00476494	0.00611756	0.00667091	0.00839244	0.00894578	0.0103599	0.0113744	0.0132803	0.0146022	0.0157704	0.018076	0.0206276	0.0225335
Low magnesium and low temperature (3.75 mM Mg2+ and 30 ˚C)	23S	R1	Wild type	0.000565041	0.00028252	0.000484321	0.00032288	0.00028252	0.000524681	4.03601e-05	0.000807201	0.000403601	0.000443961	0.000686121	0.000645761	0.00032288	0.000807201	-0.00016144	0.000686121	8.07201e-05	8.07201e-05	0.00012108	-0.00028252	0.001009	0.000403601	0.000484321	0.000766841	0.000968641	0.000686121	0.00169512	0.00153368	0.00205836	0.0026234	0.00363241	0.00431853	0.00524681	0.00625581	0.00686121	0.00782985	0.0104533	0.0120273	0.0129556	0.0150139	0.0175566	0.0194939	0.0216734	0.0242968	0.027122	0.0296243
Low magnesium and low temperature (3.75 mM Mg2+ and 30 ˚C)	23S	R1	Wild type	0.000807201	0.000524681	0.00016144	0.000565041	0.000686121	0.000605401	0.000605401	8.07201e-05	0.00024216	0.00108972	0.00028252	0.000403601	0.00024216	0.000645761	8.07201e-05	0.0002018	0.000645761	0.000565041	0.0002018	0.000524681	0.00117044	0	0.00129152	0.00189692	0.002018	0.0014126	0.00250232	0.00217944	0.00294628	0.00359205	0.00524681	0.00585221	0.00799129	0.00900029	0.0106551	0.0113008	0.0134399	0.0148525	0.0173145	0.0187271	0.0207047	0.022642	0.0249022	0.0280099	0.0297857	0.0318037
Low magnesium and low temperature (3.75 mM Mg2+ and 30 ˚C)	23S	R1	Wild type	0.000968641	-0.00012108	-0.000403601	0.000484321	0.000605401	0.00108972	0.00012108	0.00032288	0.000645761	0.000928281	0.000605401	0.00024216	0.00024216	0.000484321	0.000484321	0.00012108	0.00032288	0.000484321	0.000605401	0.000686121	0.000605401	-8.07201e-05	0.000565041	0.000686121	0.00113008	0.000363241	0.00153368	0.000968641	0.00197764	0.00189692	0.00298664	0.00383421	0.00443961	0.00488357	0.00613473	0.00686121	0.00795093	0.00952497	0.0106954	0.0137224	0.0152965	0.0167494	0.0183638	0.0202608	0.0235703	0.0247004
Low magnesium and low temperature (3.75 mM Mg2+ and 30 ˚C)	23S	R1	Wild type	0.000403601	4.03601e-05	-8.07201e-05	0.000403601	0.000524681	0.000363241	-4.03601e-05	0.000484321	0.00016144	0.000847561	0.000686121	0.000887921	-8.07201e-05	0.000726481	-0.00016144	0.00028252	0	0	0.000363241	0.000524681	0.000928281	0.000403601	0.00153368	0.00125116	0.00145296	0.00133188	0.00209872	0.0032288	0.00431853	0.00456069	0.00637689	0.00754733	0.00904065	0.010534	0.0119466	0.0133995	0.0157001	0.0175163	0.0198168	0.0223595	0.02466	0.0274852	0.0300682	0.0324495	0.0347097	0.0376156
Low magnesium and low temperature (3.75 mM Mg2+ and 30 ˚C)	23S	R1	Wild type	0.000484321	0.00012108	0.00016144	0.00032288	-0.00012108	-0.00012108	0.000686121	0.000403601	0.000807201	0.000928281	0.000847561	0.000484321	0.00016144	0.000403601	0.00024216	0.000363241	0.000565041	0.000645761	0.00028252	0.00012108	0.000766841	0.00032288	0.00016144	0.000605401	0.00129152	0.00028252	0.0016144	0.0012108	0.00157404	0.00254268	0.00306736	0.00447997	0.00548897	0.00665941	0.00702265	0.00839489	0.00964605	0.0118659	0.0130363	0.0158211	0.0180409	0.0198168	0.0214312	0.0240546	0.0269605	0.0294628
Low magnesium and low temperature (3.75 mM Mg2+ and 30 ˚C)	23S	R1	Wild type	0.000807201	0.00012108	-0.00024216	0.00024216	0.000524681	0.000847561	0.000443961	0.000565041	-0.00032288	0.000686121	4.03601e-05	0.000726481	0	0.00032288	-0.00024216	0.00012108	0.00016144	0.000403601	0.00028252	4.03601e-05	0.000928281	0.00032288	0.000807201	0.00108972	0.00129152	0.00117044	0.00274448	0.00177584	0.00286556	0.00456069	0.00532753	0.00690157	0.00791057	0.00948461	0.01009	0.0111394	0.0127134	0.0146103	0.017153	0.0191307	0.020624	0.0236106	0.0253865	0.0273641	0.03027	0.0321266
Low magnesium and low temperature (3.75 mM Mg2+ and 30 ˚C)	23S	R1	Wild type	0.000887921	0.00012108	0.00016144	0.000645761	0.000686121	0.000847561	0.000847561	0.000645761	0.000403601	0.000847561	-4.03601e-05	0.000645761	0.000726481	0.000807201	-0.00016144	0.000686121	0.000484321	0.000565041	4.03601e-05	0.00028252	0.0014126	0.000887921	0.00024216	0.000605401	0.000726481	0.000686121	0.00113008	0.00185656	0.00189692	0.00246196	0.00298664	0.00359205	0.00419745	0.00536789	0.00686121	0.00742625	0.00891957	0.0101707	0.0112605	0.0138031	0.0153772	0.0170723	0.0186867	0.0213908	0.0232474	0.0252654
Low magnesium and low temperature (3.75 mM Mg2+ and 30 ˚C)	23S	R1	Wild type	0.00032288	0.000363241	0.00024216	0.000645761	0.000524681	0.0002018	0.0002018	0.00016144	0.000484321	0.000847561	0.000443961	0.000645761	-0.00024216	8.07201e-05	0.00016144	0.000928281	0.00032288	8.07201e-05	0.00012108	0.000363241	0.000443961	8.07201e-05	0.00016144	0.001009	0.00113008	0.0002018	0.00129152	0.00193728	0.00173548	0.00318844	0.00379385	0.00431853	0.00532753	0.00609437	0.00774913	0.00863705	0.010534	0.0118659	0.0132785	0.0150139	0.0175566	0.0198168	0.0207854	0.0239739	0.0267991	0.0293821
Low magnesium and low temperature (3.75 mM Mg2+ and 30 ˚C)	23S	R1	Wild type	0.000484321	-0.0002018	0.00024216	0.00032288	0.000847561	0.000443961	0.000686121	0.000726481	-8.07201e-05	0.000847561	0.000686121	0.000403601	0	0.000645761	-0.00016144	0.000928281	0.000645761	0.000807201	0.0002018	0.000605401	0.000928281	0.000726481	0.000968641	0.00117044	0.00153368	0.00149332	0.00266376	0.00290592	0.00391493	0.00464141	0.00460105	0.00649797	0.00742625	0.00843525	0.0104936	0.0111394	0.0127134	0.0142875	0.0167494	0.0176777	0.0203011	0.0218348	0.0239335	0.0263148	0.0284135	0.0306736
Low magnesium and low temperature (3.75 mM Mg2+ and 30 ˚C)	23S	R1	Wild type	0.000807201	0.00012108	0.00024216	8.07201e-05	0.00028252	0.000443961	0.0002018	8.07201e-05	0.000484321	0.000443961	0.000686121	0.000807201	0.00016144	0.000484321	-0.00024216	0.00028252	-8.07201e-05	8.07201e-05	0.00028252	0.000847561	0.000766841	0.00024216	0.000403601	0.001009	0.000807201	0.000363241	0.00145296	0.00137224	0.00157404	0.00205836	0.00290592	0.00383421	0.00516609	0.00561005	0.00710337	0.00726481	0.00940389	0.0107358	0.0120677	0.013561	0.0153772	0.0170723	0.0199782	0.021633	0.0233281	0.0250232
Low magnesium and low temperature (3.75 mM Mg2+ and 30 ˚C)	23S	R1	Wild type	0.000565041	0.00028252	0.000484321	0.00032288	0.00028252	0.000524681	4.03601e-05	0.000807201	0.000403601	0.000443961	0.000686121	0.000645761	0.00032288	0.000807201	-0.00016144	0.000686121	8.07201e-05	8.07201e-05	0.00012108	-0.00028252	0.001009	0.000403601	0.000484321	0.000766841	0.000968641	0.000686121	0.00169512	0.00153368	0.00205836	0.0026234	0.00363241	0.00431853	0.00524681	0.00625581	0.00686121	0.00782985	0.0104533	0.0120273	0.0129556	0.0150139	0.0175566	0.0194939	0.0216734	0.0242968	0.027122	0.0296243
Low magnesium and low temperature (3.75 mM Mg2+ and 30 ˚C)	23S	R1	Wild type	0.000807201	0.000524681	0.00016144	0.000565041	0.000686121	0.000605401	0.000605401	8.07201e-05	0.00024216	0.00108972	0.00028252	0.000403601	0.00024216	0.000645761	8.07201e-05	0.0002018	0.000645761	0.000565041	0.0002018	0.000524681	0.00117044	0	0.00129152	0.00189692	0.002018	0.0014126	0.00250232	0.00217944	0.00294628	0.00359205	0.00524681	0.00585221	0.00799129	0.00900029	0.0106551	0.0113008	0.0134399	0.0148525	0.0173145	0.0187271	0.0207047	0.022642	0.0249022	0.0280099	0.0297857	0.0318037
Low magnesium and low temperature (3.75 mM Mg2+ and 30 ˚C)	23S	R1	Wild type	0.000968641	-0.00012108	-0.000403601	0.000484321	0.000605401	0.00108972	0.00012108	0.00032288	0.000645761	0.000928281	0.000605401	0.00024216	0.00024216	0.000484321	0.000484321	0.00012108	0.00032288	0.000484321	0.000605401	0.000686121	0.000605401	-8.07201e-05	0.000565041	0.000686121	0.00113008	0.000363241	0.00153368	0.000968641	0.00197764	0.00189692	0.00298664	0.00383421	0.00443961	0.00488357	0.00613473	0.00686121	0.00795093	0.00952497	0.0106954	0.0137224	0.0152965	0.0167494	0.0183638	0.0202608	0.0235703	0.0247004
Low magnesium and low temperature (3.75 mM Mg2+ and 30 ˚C)	23S	R1	Wild type	0.000403601	4.03601e-05	-8.07201e-05	0.000403601	0.000524681	0.000363241	-4.03601e-05	0.000484321	0.00016144	0.000847561	0.000686121	0.000887921	-8.07201e-05	0.000726481	-0.00016144	0.00028252	0	0	0.000363241	0.000524681	0.000928281	0.000403601	0.00153368	0.00125116	0.00145296	0.00133188	0.00209872	0.0032288	0.00431853	0.00456069	0.00637689	0.00754733	0.00904065	0.010534	0.0119466	0.0133995	0.0157001	0.0175163	0.0198168	0.0223595	0.02466	0.0274852	0.0300682	0.0324495	0.0347097	0.0376156
Low magnesium and low temperature (3.75 mM Mg2+ and 30 ˚C)	23S	R1	Wild type	0.000484321	0.00012108	0.00016144	0.00032288	-0.00012108	-0.00012108	0.000686121	0.000403601	0.000807201	0.000928281	0.000847561	0.000484321	0.00016144	0.000403601	0.00024216	0.000363241	0.000565041	0.000645761	0.00028252	0.00012108	0.000766841	0.00032288	0.00016144	0.000605401	0.00129152	0.00028252	0.0016144	0.0012108	0.00157404	0.00254268	0.00306736	0.00447997	0.00548897	0.00665941	0.00702265	0.00839489	0.00964605	0.0118659	0.0130363	0.0158211	0.0180409	0.0198168	0.0214312	0.0240546	0.0269605	0.0294628
Low magnesium and low temperature (3.75 mM Mg2+ and 30 ˚C)	23S	R1	Wild type	0.000807201	0.00012108	-0.00024216	0.00024216	0.000524681	0.000847561	0.000443961	0.000565041	-0.00032288	0.000686121	4.03601e-05	0.000726481	0	0.00032288	-0.00024216	0.00012108	0.00016144	0.000403601	0.00028252	4.03601e-05	0.000928281	0.00032288	0.000807201	0.00108972	0.00129152	0.00117044	0.00274448	0.00177584	0.00286556	0.00456069	0.00532753	0.00690157	0.00791057	0.00948461	0.01009	0.0111394	0.0127134	0.0146103	0.017153	0.0191307	0.020624	0.0236106	0.0253865	0.0273641	0.03027	0.0321266
Low magnesium and low temperature (3.75 mM Mg2+ and 30 ˚C)	23S	R1	Wild type	0.000887921	0.00012108	0.00016144	0.000645761	0.000686121	0.000847561	0.000847561	0.000645761	0.000403601	0.000847561	-4.03601e-05	0.000645761	0.000726481	0.000807201	-0.00016144	0.000686121	0.000484321	0.000565041	4.03601e-05	0.00028252	0.0014126	0.000887921	0.00024216	0.000605401	0.000726481	0.000686121	0.00113008	0.00185656	0.00189692	0.00246196	0.00298664	0.00359205	0.00419745	0.00536789	0.00686121	0.00742625	0.00891957	0.0101707	0.0112605	0.0138031	0.0153772	0.0170723	0.0186867	0.0213908	0.0232474	0.0252654
Low magnesium and low temperature (3.75 mM Mg2+ and 30 ˚C)	23S	R1	Wild type	0.00032288	0.000363241	0.00024216	0.000645761	0.000524681	0.0002018	0.0002018	0.00016144	0.000484321	0.000847561	0.000443961	0.000645761	-0.00024216	8.07201e-05	0.00016144	0.000928281	0.00032288	8.07201e-05	0.00012108	0.000363241	0.000443961	8.07201e-05	0.00016144	0.001009	0.00113008	0.0002018	0.00129152	0.00193728	0.00173548	0.00318844	0.00379385	0.00431853	0.00532753	0.00609437	0.00774913	0.00863705	0.010534	0.0118659	0.0132785	0.0150139	0.0175566	0.0198168	0.0207854	0.0239739	0.0267991	0.0293821
Low magnesium and low temperature (3.75 mM Mg2+ and 30 ˚C)	23S	R1	Wild type	0.000484321	-0.0002018	0.00024216	0.00032288	0.000847561	0.000443961	0.000686121	0.000726481	-8.07201e-05	0.000847561	0.000686121	0.000403601	0	0.000645761	-0.00016144	0.000928281	0.000645761	0.000807201	0.0002018	0.000605401	0.000928281	0.000726481	0.000968641	0.00117044	0.00153368	0.00149332	0.00266376	0.00290592	0.00391493	0.00464141	0.00460105	0.00649797	0.00742625	0.00843525	0.0104936	0.0111394	0.0127134	0.0142875	0.0167494	0.0176777	0.0203011	0.0218348	0.0239335	0.0263148	0.0284135	0.0306736
Low magnesium and low temperature (3.75 mM Mg2+ and 30 ˚C)	23S	R1	Wild type	0.000807201	0.00012108	0.00024216	8.07201e-05	0.00028252	0.000443961	0.0002018	8.07201e-05	0.000484321	0.000443961	0.000686121	0.000807201	0.00016144	0.000484321	-0.00024216	0.00028252	-8.07201e-05	8.07201e-05	0.00028252	0.000847561	0.000766841	0.00024216	0.000403601	0.001009	0.000807201	0.000363241	0.00145296	0.00137224	0.00157404	0.00205836	0.00290592	0.00383421	0.00516609	0.00561005	0.00710337	0.00726481	0.00940389	0.0107358	0.0120677	0.013561	0.0153772	0.0170723	0.0199782	0.021633	0.0233281	0.0250232
Low magnesium and low temperature (3.75 mM Mg2+ and 30 ˚C)	23S	R1	Wild type	0	-0.000347079	-3.08437e-05	-0.000177404	1.54334e-05	-0.000215952	-0.000223681	-3.08437e-05	-5.39823e-05	-0.000431928	-0.00010026	-2.31386e-05	-0.000285368	-0.000107988	4.62772e-05	-0.000131126	7.70515e-06	0.000215952	0.000354784	0.000632447	0.00122635	0.00155799	0.00232156	0.00296174	0.00384871	0.00507506	0.00593891	0.00739664	0.00839931	0.0104432	0.0116618	0.0137829	0.0153177	0.0168835	0.0189197	0.0216809	0.0232234	0.0254293	0.0281211	0.0301187	0.0333427	0.0353635	0.0381324	0.0406237	0.0430146	0.0457836
Low magnesium and low temperature (3.75 mM Mg2+ and 30 ˚C)	23S	R1	Wild type	0.000208247	-6.94158e-05	-0.00010026	-0.000223681	-5.39823e-05	-0.000123398	-8.48492e-05	1.54334e-05	-7.70515e-06	-0.000269958	-0.000215952	-0.000115693	-7.71209e-05	5.39823e-05	0.000138832	3.08437e-05	0.000192814	0.000239091	0.000563031	0.00091011	0.00143459	0.00151171	0.00241412	0.00321626	0.00398754	0.005399	0.00640168	0.00769745	0.00948682	0.0110448	0.0120089	0.0140374	0.0159194	0.0182255	0.0200997	0.0223519	0.023987	0.0266788	0.0289078	0.0318541	0.0347773	0.0373534	0.0395439	0.0419194	0.0443567	0.0483982
Low magnesium and low temperature (3.75 mM Mg2+ and 30 ˚C)	23S	R1	Wild type	2.31386e-05	-0.000231386	3.8572e-05	-0.000107988	-7.71209e-05	-5.39823e-05	0.00010026	-0.000146537	0.000177404	7.71209e-05	-0.00010026	-9.25544e-05	0.000107988	0.000146537	9.25544e-05	-8.48492e-05	-8.48492e-05	0.000239091	0.000377923	0.000725001	0.00136518	0.00134974	0.00197449	0.00238327	0.00315455	0.00419579	0.00508278	0.00591577	0.00717296	0.00810621	0.00967193	0.0113533	0.0124254	0.0143382	0.0158422	0.0177936	0.0199378	0.0213338	0.0233777	0.025491	0.0281828	0.0298565	0.0316536	0.0343531	0.0367672	0.0395593
Low magnesium and low temperature (3.75 mM Mg2+ and 30 ˚C)	23S	R1	Wild type	-0.000300802	-2.31386e-05	-0.000146537	-0.000154265	-0.000146537	-0.0004242	-8.48492e-05	0.000131126	-0.000239091	-0.000131126	-7.71209e-05	-4.62772e-05	-7.70515e-06	-0.000223681	2.31386e-05	7.71209e-05	7.70515e-06	0.00026223	0.0004242	0.000725001	0.00127262	0.00171996	0.00225215	0.00296174	0.00428834	0.0049825	0.00593891	0.00723467	0.00842245	0.010073	0.0115693	0.013297	0.0151326	0.0171611	0.0190585	0.0212644	0.0231077	0.0253136	0.027612	0.0306509	0.0325791	0.0354097	0.0376928	0.040346	0.0427601	0.0458993
Low magnesium and low temperature (3.75 mM Mg2+ and 30 ˚C)	23S	R1	Wild type	-4.62772e-05	-0.000115693	3.8572e-05	-0.000131126	-3.08437e-05	0.000131126	-1.54334e-05	0.000131126	0.000131126	-0.000269958	-3.08437e-05	-0.00016197	6.17106e-05	-0.000131126	0.000138832	-8.48492e-05	5.39823e-05	0.000447338	0.000678724	0.000817556	0.00115693	0.00183565	0.00225215	0.00314685	0.00394127	0.00523703	0.00610088	0.00737351	0.00872325	0.0104201	0.0119395	0.0138292	0.0149938	0.0176702	0.0189197	0.0210793	0.0233854	0.025545	0.0280054	0.0299568	0.0325097	0.0346693	0.0369292	0.0402072	0.0423436	0.0451125
Low magnesium and low temperature (3.75 mM Mg2+ and 30 ˚C)	23S	R1	Wild type	2.31386e-05	-4.62772e-05	0.000177404	-0.000107988	-7.70515e-06	0.000107988	-0.000107988	0.000107988	-0.00010026	-1.54334e-05	3.8572e-05	2.31386e-05	8.48492e-05	0.000123398	6.94158e-05	5.39823e-05	5.39823e-05	0.000308507	0.00026223	0.000655586	0.00104124	0.00109522	0.00148857	0.00219817	0.00287689	0.00354791	0.00404155	0.00499023	0.00599289	0.00685673	0.00807537	0.00931715	0.0107132	0.0118624	0.0135515	0.0146699	0.0160273	0.0177242	0.0196292	0.0210021	0.0231386	0.0246966	0.0264243	0.0285916	0.0299645	0.0319467
Low magnesium and low temperature (3.75 mM Mg2+ and 30 ˚C)	23S	R1	Wild type	-9.25544e-05	-0.000208247	-0.00026223	-0.000177404	-0.000146537	8.48492e-05	-0.000200542	1.54334e-05	1.54334e-05	-0.000293097	-0.000354784	-0.000115693	-0.00026223	-0.000177404	-9.25544e-05	7.70515e-06	7.71209e-05	0.00026223	0.000516754	0.000863833	0.00155029	0.00190507	0.00213646	0.00321626	0.00391813	0.00507506	0.00603147	0.00704956	0.00858442	0.00979533	0.0111065	0.0130887	0.014693	0.0160273	0.0180867	0.0205239	0.0220665	0.0247352	0.0266634	0.0280594	0.0308437	0.0342297	0.0355177	0.0376619	0.0417652	0.0430532
Low magnesium and low temperature (3.75 mM Mg2+ and 30 ˚C)	23S	R1	Wild type	-0.000208247	-0.00032394	-5.39823e-05	-0.000293097	-0.000123398	-0.000169675	-6.17106e-05	1.54334e-05	-0.000169675	-0.000362512	-0.000146537	-9.25544e-05	-0.000146537	-0.000131126	-9.25544e-05	-0.000154265	5.39823e-05	0.000354784	0.00058617	0.000933249	0.00118007	0.00167368	0.0024604	0.00337823	0.00405696	0.00519075	0.00600833	0.00737351	0.00842245	0.00977219	0.0114767	0.0132507	0.0147624	0.0169529	0.0188502	0.0206165	0.0225756	0.0250591	0.0272418	0.030327	0.031885	0.0341834	0.0364896	0.0388651	0.0422742	0.0447192
Low magnesium and low temperature (3.75 mM Mg2+ and 30 ˚C)	23S	R1	Wild type	-9.25544e-05	-9.25544e-05	6.17106e-05	7.70515e-06	-0.000169675	3.8572e-05	-0.000107988	0.000131126	-7.70515e-06	-0.000131126	-7.70515e-06	-4.62772e-05	-5.39823e-05	3.08437e-05	4.62772e-05	-8.48492e-05	-0.000107988	0.000285368	0.000470477	0.000701863	0.000925544	0.0011415	0.00158113	0.00224444	0.00280747	0.00350163	0.00418038	0.00492081	0.00603917	0.00683359	0.00779771	0.00927087	0.0107363	0.0117004	0.0131582	0.0149707	0.0165364	0.0175853	0.0192359	0.0208402	0.0225601	0.0240024	0.0262392	0.0276198	0.0287613	0.031669
Low magnesium and low temperature (3.75 mM Mg2+ and 30 ˚C)	23S	R1	Wild type	2.70995e-05	-0.000270995	4.51749e-05	-0.000126474	-9.03227e-05	-6.32232e-05	0.000117422	-0.000171621	0.000207772	9.03227e-05	-0.000117422	-0.000108398	0.000126474	0.000171621	0.000108398	-9.9374e-05	-9.9374e-05	0.000280019	0.000442617	0.00084911	0.00159887	0.0015808	0.00231248	0.00279125	0.00369456	0.00491404	0.00595287	0.00692846	0.00840085	0.00949386	0.0113276	0.0132968	0.0145524	0.0167927	0.0185542	0.0208395	0.0233508	0.0249858	0.0273795	0.0298547	0.0330072	0.0349674	0.0370722	0.0402338	0.0430612	0.0463312
Low magnesium and low temperature (3.75 mM Mg2+ and 30 ˚C)	23S	R1	Wild type	2.70995e-05	-5.41991e-05	0.000207772	-0.000126474	-9.02414e-06	0.000126474	-0.000126474	0.000126474	-0.000117422	-1.80754e-05	4.51749e-05	2.70995e-05	9.9374e-05	0.000144522	8.12986e-05	6.32232e-05	6.32232e-05	0.000361318	0.000307119	0.000767811	0.00121948	0.0012827	0.00174339	0.00257446	0.00336937	0.00415525	0.00473339	0.00584447	0.00701878	0.00803048	0.00945774	0.0109121	0.0125471	0.013893	0.0158713	0.0171811	0.0187709	0.0207582	0.0229894	0.0245973	0.0270995	0.0289242	0.0309477	0.033486	0.0350939	0.0374154
Low magnesium and low temperature (3.75 mM Mg2+ and 30 ˚C)	23S	R1	Wild type	-0.000108398	-0.000108398	7.22744e-05	9.02414e-06	-0.000198721	4.51749e-05	-0.000126474	0.000153573	-9.02414e-06	-0.000153573	-9.02414e-06	-5.41991e-05	-6.32232e-05	3.61237e-05	5.41991e-05	-9.9374e-05	-0.000126474	0.000334218	0.000551015	0.00082201	0.00108398	0.0013369	0.00185179	0.00262865	0.00328807	0.00410105	0.00489599	0.00576318	0.00707298	0.00800339	0.00913254	0.0108579	0.0125742	0.0137033	0.0154106	0.0175334	0.0193671	0.0205956	0.0225287	0.0244077	0.026422	0.0281112	0.0307309	0.0323478	0.0336847	0.0370902
Low magnesium and low temperature (3.75 mM Mg2+ and 30 ˚C)	23S	R1	R1-24	0.000645761	-4.03601e-05	0.000726481	-8.07201e-05	0.00012108	0.000766841	0.000443961	0.000645761	0.00032288	0.000766841	4.03601e-05	0.000887921	0.00024216	0.000645761	0	0.000766841	0.000403601	0.000403601	0.000363241	0.00028252	0.000524681	0.00024216	0.000403601	0.000443961	0.000726481	-4.03601e-05	0.00032288	8.07201e-05	0.000363241	0.000443961	0.000403601	0.000363241	0.000968641	-4.03601e-05	0.00104936	0.000645761	0.00012108	0.000403601	-0.0002018	0.00024216	0.000443961	0.000766841	0.000605401	0.000887921	0.00024216	0.000565041
Low magnesium and low temperature (3.75 mM Mg2+ and 30 ˚C)	23S	R1	R1-24	0.00016144	4.03601e-05	0.00032288	0.000968641	0.000605401	0.000766841	0.0002018	0.000807201	0.000403601	0.00149332	0.000766841	0.000565041	-0.00024216	0.000484321	0	-4.03601e-05	0.000484321	0.000645761	-0.00012108	0.0002018	0.000766841	0.00024216	0.00024216	0.000686121	0.000484321	0.000443961	0.00024216	-8.07201e-05	0.00012108	0.00012108	0.000565041	0.000443961	0.00032288	-0.0002018	0.00032288	0.00024216	-0.00012108	0.000403601	-0.000524681	-0.00016144	0.000686121	0.00133188	0.00028252	0.000565041	8.07201e-05	0.00032288
Low magnesium and low temperature (3.75 mM Mg2+ and 30 ˚C)	23S	R1	R1-24	0.000403601	0.000443961	0.000484321	0.00024216	0.0002018	0.000443961	0.000524681	0.000807201	0	0.00108972	0.000524681	0.00024216	0	0.00024216	0.00024216	0.000928281	-0.00016144	-0.000403601	0.0002018	0.000928281	0.000605401	0.00104936	0.000565041	0.000524681	0.000645761	4.03601e-05	0.000726481	-0.00016144	-0.00012108	4.03601e-05	0.000565041	0.0002018	0.000887921	0.00028252	0.000645761	0.00032288	0.000524681	-0.00016144	0.00028252	0.00024216	0.001009	0.000686121	0.000363241	0.000403601	0.000807201	0.00016144
Low magnesium and low temperature (3.75 mM Mg2+ and 30 ˚C)	23S	R1	R1-24	9.25544e-05	-0.000115693	-0.000146537	-0.000200542	-3.08437e-05	6.17106e-05	7.70515e-06	0.000269958	6.17106e-05	0.000285368	-0.000192814	6.94158e-05	-7.71209e-05	5.39823e-05	-6.94158e-05	-6.17106e-05	3.08437e-05	-6.17106e-05	0.000192814	0.000192814	0.000231386	-0.000177404	-0.000107988	-0.000115693	5.39823e-05	5.39823e-05	-7.71209e-05	6.17106e-05	-4.62772e-05	-0.000107988	-9.25544e-05	0.000177404	0.00016197	8.48492e-05	6.17106e-05	-2.31386e-05	3.8572e-05	0.00016197	0.000192814	3.8572e-05	0.000138832	-1.54334e-05	9.25544e-05	0.000293097	6.94158e-05	-7.70515e-06
Low magnesium and low temperature (3.75 mM Mg2+ and 30 ˚C)	23S	R1	R1-24	2.31386e-05	2.31386e-05	-0.000146537	-8.48492e-05	1.54334e-05	-0.000146537	0.000169675	3.8572e-05	3.8572e-05	-0.000107988	1.54334e-05	-4.62772e-05	-0.00010026	7.70515e-06	4.62772e-05	-0.000154265	-6.17106e-05	-1.54334e-05	-0.000107988	-1.54334e-05	0.000115693	-0.000246819	-0.000177404	-2.31386e-05	-0.000154265	0.000146537	-0.000146537	-3.08437e-05	4.62772e-05	7.71209e-05	-0.000185109	-0.000239091	4.62772e-05	-0.00010026	3.8572e-05	9.25544e-05	-0.000169675	0	-6.17106e-05	-0.00010026	-6.94158e-05	-1.54334e-05	-9.25544e-05	1.54334e-05	0	-5.39823e-05
Low magnesium and low temperature (3.75 mM Mg2+ and 30 ˚C)	23S	R1	R1-24	-6.94158e-05	-0.000208247	-0.000146537	-0.000131126	-0.000123398	-0.00010026	-6.17106e-05	6.17106e-05	8.48492e-05	7.70515e-06	-0.00010026	-6.94158e-05	-5.39823e-05	-8.48492e-05	0	-0.000154265	-6.17106e-05	-1.54334e-05	-8.48492e-05	-0.000154265	0.000208247	-0.000269958	-0.000223681	-0.000254524	3.08437e-05	0.000123398	-0.000192814	-5.39823e-05	4.62772e-05	7.70515e-06	-0.00016197	8.48492e-05	0.000138832	-7.71209e-05	-7.70515e-06	-6.94158e-05	1.54334e-05	0.000115693	3.08437e-05	-5.39823e-05	0	-6.17106e-05	-9.25544e-05	3.8572e-05	6.94158e-05	-0.00010026
Low magnesium and low temperature (3.75 mM Mg2+ and 30 ˚C)	23S	R1	R1-25	0.00021606	7.92294e-05	0.00030968	4.32121e-05	-0.000201649	7.19481e-06	3.60173e-05	0.000201649	-5.04069e-05	-0.000172848	7.92294e-05	-2.88009e-05	0.000136831	-0.00021606	2.1606e-05	0.000122441	-0.000273684	-0.00010803	-3.60173e-05	0.000144048	-0.000367303	-6.48181e-05	1.44112e-05	0	0.000151242	0.000158437	0.000237667	4.32121e-05	0.000619381	0.000756212	0.000475333	0.000554562	0.000857047	0.00113071	0.00195896	0.00244148	0.0028448	0.00329131	0.0032193	0.00407635	0.00471731	0.00585524	0.00655383	0.00738207	0.00818869	0.00902413
Low magnesium and low temperature (3.75 mM Mg2+ and 30 ˚C)	23S	R1	R1-25	0.00021606	3.60173e-05	-7.92294e-05	-0.000367303	0.000144048	-7.92294e-05	-2.88009e-05	-0.000100835	-0.000288073	-6.48181e-05	-2.88009e-05	-0.00041771	0.000158437	-8.64242e-05	-0.000194454	-5.04069e-05	-0.000424926	-0.000280879	0.000223255	-0.000331286	-0.000194454	0.000194454	-2.88009e-05	0	-0.000172848	0.000115225	0.000259273	0.00010803	0.000576169	0.000799424	0.000561757	0.000965077	0.00126756	0.00162765	0.00198056	0.0025063	0.00299605	0.00368022	0.00391069	0.00463811	0.00545192	0.00583363	0.00728843	0.00844077	0.00918257	0.0102557
Low magnesium and low temperature (3.75 mM Mg2+ and 30 ˚C)	23S	R1	R1-25	4.32121e-05	-5.04069e-05	0.000115225	-8.64242e-05	-0.000244861	0.000352892	7.92294e-05	-1.44112e-05	-0.000158437	-0.000604969	-0.000201649	-7.2013e-05	0.000223255	2.1606e-05	-6.48181e-05	-9.3619e-05	-0.000100835	-0.000410515	-0.000165654	-0.000158437	-0.000151242	0.00010803	0.000230472	-8.64242e-05	2.1606e-05	-3.60173e-05	2.1606e-05	0.000151242	0.000705805	0.000604969	0.000734606	0.00113793	0.00128917	0.00167086	0.00195896	0.00270076	0.00325532	0.00389628	0.004278	0.00541592	0.00655383	0.00723803	0.00821749	0.00971553	0.010803	0.0115088
Low magnesium and low temperature (3.75 mM Mg2+ and 30 ˚C)	23S	R1	R1-25	0.000138822	-0.000264416	-1.32278e-05	1.98317e-05	-4.62674e-05	-9.25547e-05	-8.59309e-05	-0.00015205	-0.000165258	-7.93269e-05	0.00015205	-8.59309e-05	-7.2723e-05	-0.000138822	7.93269e-05	-0.000165258	-0.000251209	-3.96635e-05	-7.2723e-05	-4.62674e-05	-3.96635e-05	-3.96635e-05	-4.62674e-05	0.000138822	0	4.62674e-05	1.98317e-05	9.91587e-05	0.000171882	0.000555288	0.000436298	0.000330535	0.00072717	0.000998191	0.00130229	0.00182452	0.0019964	0.0025054	0.00232031	0.00302765	0.00361598	0.00414483	0.00472656	0.0056851	0.00626683	0.00671635
Low magnesium and low temperature (3.75 mM Mg2+ and 30 ˚C)	23S	R1	R1-25	5.94952e-05	0.000112386	-0.000330535	3.96635e-05	0.000191713	-5.28912e-05	-4.62674e-05	6.60992e-05	-6.60397e-06	-5.94952e-05	1.32278e-05	-6.60992e-05	0.00042307	-0.000396635	1.98317e-05	-0.00030408	8.59309e-05	-5.94952e-05	8.59309e-05	-0.000224753	-0.000356971	-0.000237981	0.000132218	-0.000178486	0.000297476	0.000105763	0.000317308	0.000277644	0.000191713	0.000178486	0.00057512	0.00060818	0.00108414	0.0013155	0.00110397	0.00188401	0.00215505	0.00258473	0.0029351	0.00326563	0.00387379	0.00434315	0.00536117	0.0061214	0.00682212	0.00729147
Low magnesium and low temperature (3.75 mM Mg2+ and 30 ˚C)	23S	R1	R1-25	-0.000257813	-0.000145426	2.64357e-05	1.98317e-05	-8.59309e-05	-0.000112386	0.000171882	-0.000290872	1.32278e-05	-0.00011899	9.25547e-05	-0.000244585	0.00030408	7.93269e-05	1.98317e-05	-0.000224753	-1.32278e-05	7.93269e-05	0.000204921	-0.00018509	-0.000317308	9.91587e-05	9.25547e-05	-3.96635e-05	1.98317e-05	-0.000191713	3.96635e-05	-0.000158654	0.000211545	0.000416466	0.000515625	0.000806497	0.00072717	0.00117668	0.00132212	0.00170553	0.00247236	0.00270372	0.00309375	0.00336479	0.00427043	0.00477945	0.00530168	0.00610157	0.00680228	0.00768811
Low magnesium and low temperature (3.75 mM Mg2+ and 30 ˚C)	23S	R1	R1-25	0.000522606	0	-0.000153708	-0.000245932	0.000430381	0.000338157	0.000122966	0.000430381	6.1483e-05	3.07415e-05	0.000184449	0.000153708	-3.07415e-05	6.1483e-05	0.000430381	0.000122966	0.000707055	3.07415e-05	-9.22246e-05	0.000122966	0.000276674	-6.1483e-05	0.000891504	0.000491864	0.000430381	0.000338157	0.000676314	0.000707055	0.000522606	0.000830021	0.00119892	0.00116818	0.00184449	0.00175227	0.00242858	0.00279748	0.00347379	0.00347379	0.00427307	0.00467271	0.00510309	0.00568718	0.00759316	0.00737797	0.00894578	0.0096221
Low magnesium and low temperature (3.75 mM Mg2+ and 30 ˚C)	23S	R1	R1-25	0.000153708	-0.000368898	-0.00039964	6.1483e-05	0.000368898	9.22246e-05	0.000245932	-0.000122966	0	-0.000153708	0	0.000215191	9.22246e-05	6.1483e-05	0.000307415	0.000122966	0.000461123	9.22246e-05	0.000338157	0	0.000338157	6.1483e-05	3.07415e-05	0.000368898	0.000184449	0.000584089	0.000368898	0.000891504	0.000707055	0.000830021	0.00107595	0.00153708	0.00184449	0.00242858	0.00255155	0.00255155	0.00390417	0.00335083	0.00433455	0.00461123	0.00596386	0.0056257	0.00771612	0.00768538	0.00839244	0.00937616
Low magnesium and low temperature (3.75 mM Mg2+ and 30 ˚C)	23S	R1	R1-25	-9.22246e-05	6.1483e-05	3.07415e-05	-0.000122966	0.00061483	0.000153708	6.1483e-05	0.000368898	-6.1483e-05	-0.000215191	6.1483e-05	-3.07415e-05	0.00039964	0	-0.000245932	0.000368898	0.000338157	0.000522606	-0.000153708	0.000245932	9.22246e-05	0.000184449	0.000153708	-6.1483e-05	0.000491864	0.000584089	0.000307415	0.000645572	0.000461123	0.000768538	0.0012604	0.00135263	0.00166004	0.00187523	0.00218265	0.00212117	0.002736	0.00347379	0.00359676	0.00393491	0.00461123	0.00494939	0.00593311	0.00713203	0.00759316	0.0081465
Low magnesium and low temperature (3.75 mM Mg2+ and 30 ˚C)	23S	R1	R1-25	0.000185109	-0.000138832	-0.000123398	3.08437e-05	-0.000239091	1.54334e-05	-3.8572e-05	0.000107988	3.8572e-05	-1.54334e-05	-7.70515e-06	-0.000115693	-7.71209e-05	-8.48492e-05	-0.000138832	-1.54334e-05	-0.000131126	7.70515e-06	3.08437e-05	7.71209e-05	0.000208247	-0.000131126	7.70515e-06	-0.00016197	5.39823e-05	0.000539893	0.000316235	0.000686453	0.000948682	0.00128033	0.00141145	0.00237557	0.00270722	0.00316228	0.00408783	0.00506735	0.00605461	0.00680275	0.00775913	0.00876182	0.0101347	0.0113456	0.0126568	0.0140837	0.0155723	0.0167446
Low magnesium and low temperature (3.75 mM Mg2+ and 30 ˚C)	23S	R1	R1-25	-2.31386e-05	-0.000138832	-0.000146537	5.39823e-05	-0.000123398	-0.000192814	-1.54334e-05	1.54334e-05	-7.70515e-06	-6.17106e-05	-0.000215952	-0.000115693	-0.000169675	-0.000154265	0.000115693	-0.000154265	-0.000107988	-0.000107988	7.70515e-06	5.39823e-05	4.62772e-05	-0.000246819	-8.48492e-05	6.94158e-05	0.000123398	0.000539893	0.000524482	0.000709591	0.00115693	0.00141916	0.00159656	0.00256068	0.00316999	0.00378702	0.00438863	0.00509049	0.00600833	0.00714982	0.00849957	0.0094097	0.0107363	0.0119472	0.0132584	0.014963	0.0162664	0.0181792
Low magnesium and low temperature (3.75 mM Mg2+ and 30 ˚C)	23S	R1	R1-25	-6.94158e-05	-0.00016197	-5.39823e-05	-3.8572e-05	-0.00026223	8.48492e-05	-8.48492e-05	-0.00010026	-0.00010026	-6.17106e-05	-0.000146537	-4.62772e-05	-0.000146537	-0.000200542	-0.000115693	-8.48492e-05	-8.48492e-05	-6.17106e-05	-8.48492e-05	3.08437e-05	-2.31386e-05	7.70515e-06	-0.000131126	-4.62772e-05	3.08437e-05	0.000354784	0.000385651	0.000755868	0.000902405	0.00125719	0.00145773	0.00207477	0.00254524	0.00306973	0.00394899	0.00451203	0.00529103	0.00606231	0.00697242	0.00790569	0.00879266	0.00977219	0.0111065	0.0120706	0.0136286	0.0141531
Low magnesium and low temperature (3.75 mM Mg2+ and 30 ˚C)	23S	R1	R1-28	0.000129636	-0.000201649	-0.000100835	0	-2.88009e-05	0.000136831	-0.000352892	-5.76233e-05	-0.000115225	0.000129636	0.000122441	-0.00030968	7.19481e-06	2.1606e-05	0.00010803	0.000122441	-0.000122441	-0.000172848	-7.92294e-05	-0.000158437	0	0.000237667	7.92294e-05	0	-0.000151242	0.000201649	-0.00021606	0.00021606	-0.000158437	0.00010803	6.48181e-05	0.000144048	0.000230472	7.19481e-06	5.76233e-05	0.000172848	-7.19481e-06	9.3619e-05	-6.48181e-05	0.000100835	0.000374498	8.64242e-05	7.19481e-06	0.000338502	0.00010803	0.000338502
Low magnesium and low temperature (3.75 mM Mg2+ and 30 ˚C)	23S	R1	R1-28	0.000259273	0.000144048	5.04069e-05	-0.000324091	-0.000115225	-1.44112e-05	0.000100835	-0.000144048	0.000144048	-0.000172848	-0.000158437	-0.00052574	-1.44112e-05	-6.48181e-05	-0.00021606	-0.000115225	-0.000252078	-0.000540151	0.000158437	-0.000288073	-0.000151242	-4.32121e-05	-0.000223255	2.1606e-05	-0.000237667	-0.00018726	-0.000194454	0	0.00018726	8.64242e-05	8.64242e-05	0.00029529	-5.04069e-05	0.000482528	7.92294e-05	0.000345697	0.00018726	0.000504134	4.32121e-05	-2.88009e-05	-1.44112e-05	0.000302485	9.3619e-05	0.000273684	0.000518545	0.000252078
Low magnesium and low temperature (3.75 mM Mg2+ and 30 ˚C)	23S	R1	R1-28	-4.32121e-05	1.44112e-05	7.19481e-06	-6.48181e-05	0.000144048	0.000115225	0.000252078	-0.00018726	-0.000223255	-0.000302485	5.76233e-05	-0.000223255	0.000115225	0.000237667	-0.000194454	0.000338502	0.000158437	-0.000259273	7.2013e-05	3.60173e-05	-0.000129636	6.48181e-05	-9.3619e-05	-6.48181e-05	-2.1606e-05	-0.000100835	2.1606e-05	8.64242e-05	3.60173e-05	0.000151242	4.32121e-05	0.000208866	3.60173e-05	0.000115225	-7.19481e-06	0.000194454	0.00029529	0.000180043	0.000280879	3.60173e-05	0.000439316	0.000194454	0.000352892	0.000489744	0.000388909	0.000532956
Low magnesium and low temperature (3.75 mM Mg2+ and 30 ˚C)	23S	R1	R1-28	-9.91587e-05	0.000112386	-0.000310704	1.98317e-05	0.00027104	-9.25547e-05	0.00015205	-9.25547e-05	1.32278e-05	-0.000337139	-6.60397e-06	-0.000383407	0.000165258	0.00011899	3.96635e-05	-0.00018509	2.64357e-05	-1.98317e-05	-1.32278e-05	-4.62674e-05	-0.000257813	0.000138822	7.2723e-05	-0.000138822	-7.93269e-05	-0.00015205	-0.00011899	-1.98317e-05	-8.59309e-05	3.96635e-05	5.94952e-05	7.2723e-05	0.000112386	0.00030408	0.000132218	0.000297476	0.00027104	0.000105763	9.91587e-05	-0.000125594	0.00030408	7.93269e-05	0.00018509	0.000330535	0.000237981	0.000390031
Low magnesium and low temperature (3.75 mM Mg2+ and 30 ˚C)	23S	R1	R1-28	-0.00011899	-0.000224753	-3.30595e-05	-0.000158654	-6.60397e-06	0.000105763	0.00015205	-0.000112386	0.00015205	-0.00011899	-6.60397e-06	-0.000125594	-0.000132218	-0.000138822	-7.93269e-05	-0.000165258	4.62674e-05	5.94952e-05	0.000244585	-0.000204921	-0.000138822	0.000237981	-6.60992e-05	-0.000198317	0	-0.00015205	0.000178486	0	-0.000264416	1.98317e-05	1.98317e-05	1.32278e-05	-0.000204921	2.64357e-05	0.000132218	0.000495793	3.30595e-05	0.000145426	-0.000198317	-8.59309e-05	0.000145426	0.00011899	4.62674e-05	-6.60397e-06	0.000178486	3.30595e-05
Low magnesium and low temperature (3.75 mM Mg2+ and 30 ˚C)	23S	R1	R1-28	-0.000138822	-0.00018509	6.60397e-06	7.93269e-05	3.30595e-05	-1.32278e-05	-0.000224753	-1.32278e-05	-0.000462734	-0.00045613	1.32278e-05	-4.62674e-05	-0.000112386	-0.000317308	-0.000277644	0.000112386	-7.2723e-05	-3.96635e-05	-3.30595e-05	1.32278e-05	-0.000436298	0	0.000171882	-3.96635e-05	-0.00011899	-1.32278e-05	-0.000237981	-9.91587e-05	-0.000165258	5.94952e-05	-0.000178486	-8.59309e-05	-4.62674e-05	0.00030408	-8.59309e-05	0.000277644	9.25547e-05	-0.000112386	3.96635e-05	-0.000204921	0.000204921	0.000138822	0.000264416	0.00027104	-0.000138822	0.000330535
Low magnesium and low temperature (3.75 mM Mg2+ and 30 ˚C)	23S	R1	R1-28	-0.000153708	0.000184449	-0.000215191	0.000368898	0.000430381	0.000338157	-0.000430381	0.000184449	-0.000122966	-0.00039964	0.000307415	0.000215191	0.000522606	0.000245932	0	6.1483e-05	0.000338157	3.07415e-05	3.07415e-05	0.000122966	0.000215191	-6.1483e-05	0.000584089	0.000430381	0.00061483	0.000153708	0.000184449	-3.07415e-05	9.22246e-05	-0.000153708	0.000215191	0.000245932	0.00079928	0.000276674	0.00101447	0.00039964	0.000707055	0.000215191	0.00039964	0.000430381	0.000368898	9.22246e-05	0.000276674	0.000860763	0.000768538	0.000830021
Low magnesium and low temperature (3.75 mM Mg2+ and 30 ˚C)	23S	R1	R1-28	-9.22246e-05	0.000368898	0.000153708	0	0.000122966	-9.22246e-05	-0.000184449	-0.000122966	-0.000307415	-3.07415e-05	0.000245932	-0.00039964	0.000338157	0.000184449	6.1483e-05	0.000368898	0.000830021	3.07415e-05	0.000338157	0.000368898	0.000276674	-0.000430381	3.07415e-05	0.000122966	0.000122966	0.00039964	6.1483e-05	0.000153708	0.000276674	0.000522606	0.000338157	0.000184449	0.000368898	9.22246e-05	0.000645572	-0.000215191	0.000952987	0.000153708	0.000276674	6.1483e-05	0.000553347	0.000215191	0.000338157	0.000430381	0.000830021	0.000830021
Low magnesium and low temperature (3.75 mM Mg2+ and 30 ˚C)	23S	R1	R1-28	0.000215191	-6.1483e-05	-0.000153708	0	0.000245932	0.000522606	-0.000307415	-0.000245932	0.000184449	0.000215191	0.000245932	-9.22246e-05	0.000338157	-6.1483e-05	0.000307415	6.1483e-05	0.000338157	-0.000153708	0.00039964	-0.000245932	0.000584089	0	-9.22246e-05	0.000430381	6.1483e-05	-0.000338157	0	0.000584089	0.000153708	9.22246e-05	0.000338157	0.000245932	0.000430381	0.000276674	0.00039964	0.000215191	0.000584089	-0.000276674	0.000153708	0.000553347	0.000122966	-3.07415e-05	0.000153708	0.00122966	0.000768538	0.000584089
Low magnesium and low temperature (3.75 mM Mg2+ and 30 ˚C)	23S	R1	R1-28	-6.94158e-05	-9.25544e-05	-7.71209e-05	3.08437e-05	0.000154265	-0.000192814	-0.000107988	3.8572e-05	1.54334e-05	7.71209e-05	-7.71209e-05	6.94158e-05	-3.08437e-05	-6.17106e-05	-9.25544e-05	-0.000223681	7.71209e-05	7.70515e-06	-6.17106e-05	-1.54334e-05	-9.25544e-05	-1.54334e-05	-8.48492e-05	4.62772e-05	-0.000131126	-1.54334e-05	-7.70515e-06	3.8572e-05	9.25544e-05	3.08437e-05	-0.00016197	0.000501344	0.000185109	-3.08437e-05	0.000154265	0.000393356	0.000316235	0.00048591	0.000539893	0.000686453	0.000740435	0.000632447	0.000925544	0.00112609	0.0013189	0.00151944
Low magnesium and low temperature (3.75 mM Mg2+ and 30 ˚C)	23S	R1	R1-28	-2.31386e-05	9.25544e-05	-0.000169675	-8.48492e-05	-0.000123398	-3.08437e-05	7.70515e-06	-7.70515e-06	6.17106e-05	-8.48492e-05	-0.00026223	-2.31386e-05	-0.000123398	-6.17106e-05	-0.000185109	-0.000246819	-1.54334e-05	-1.54334e-05	-1.54334e-05	3.08437e-05	4.62772e-05	-0.000177404	-6.17106e-05	-0.000185109	0.000169675	5.39823e-05	1.54334e-05	-7.70515e-06	-6.94158e-05	-6.17106e-05	-9.25544e-05	3.8572e-05	0.000277663	0.000200542	0.000246819	0.000277663	8.48492e-05	0.000555326	0.000516754	0.000501344	0.000694158	0.000701863	0.000994959	0.000964116	0.00122635	0.00128806
Low magnesium and low temperature (3.75 mM Mg2+ and 30 ˚C)	23S	R1	R1-28	2.31386e-05	0.000138832	-7.70515e-06	-0.000223681	3.8572e-05	-0.000192814	-0.000131126	-0.00010026	0.000362512	-0.000200542	-0.000215952	-0.00016197	-5.39823e-05	3.08437e-05	0.000254524	-8.48492e-05	0.00010026	-6.17106e-05	-6.17106e-05	5.39823e-05	6.94158e-05	-0.000154265	-6.17106e-05	-0.000115693	7.70515e-06	0.000146537	-7.71209e-05	-7.70515e-06	4.62772e-05	0.000169675	-4.62772e-05	1.54334e-05	9.25544e-05	0.000246819	8.48492e-05	0.00032394	0.000246819	0.000347079	0.000308507	0.000478205	0.000740435	0.000725001	0.000809851	0.000940977	0.000971821	0.00126492
Low magnesium and low temperature (3.75 mM Mg2+ and 30 ˚C)	23S	R1	R1-32	-0.00021606	1.44112e-05	-0.000230472	-0.000129636	1.44112e-05	-1.44112e-05	-0.000396104	5.04069e-05	-0.000115225	-0.000345697	-0.000180043	-0.00030968	-0.000100835	-6.48181e-05	2.1606e-05	-0.000201649	5.04069e-05	-0.000367303	-0.000316896	-0.000115225	-0.000129636	4.32121e-05	-5.04069e-05	-0.000302485	0	-0.000338502	-0.000324091	-2.1606e-05	-2.88009e-05	-2.1606e-05	-0.000475333	-7.2013e-05	-0.000180043	0.000266467	5.76233e-05	0.000280879	-7.2013e-05	7.2013e-05	6.48181e-05	1.44112e-05	0.000331286	-0.000151242	0.000180043	0.000273684	-0.000151242	0.000360108
Low magnesium and low temperature (3.75 mM Mg2+ and 30 ˚C)	23S	R1	R1-32	0	-5.04069e-05	2.88009e-05	-0.000129636	-0.000180043	-1.44112e-05	-0.000115225	-0.00018726	-0.000244861	-0.000324091	0.000122441	-0.000115225	-3.60173e-05	-0.00021606	8.64242e-05	-0.000136831	-7.92294e-05	-8.64242e-05	7.2013e-05	-7.2013e-05	-0.000302485	4.32121e-05	0.000100835	-0.000561757	-4.32121e-05	-0.000122441	-6.48181e-05	-0.000259273	-0.000288073	0.000345697	0.000129636	-0.000136831	-2.88009e-05	0.000180043	1.44112e-05	0.00021606	-5.04069e-05	0.000136831	0.000194454	0.000360108	0.000374498	8.64242e-05	0.000201649	0.000489744	0.000388909	0.000316896
Low magnesium and low temperature (3.75 mM Mg2+ and 30 ˚C)	23S	R1	R1-32	0.000280879	0.000144048	0.00030968	-0.000129636	0.000165654	-5.76233e-05	0.000208866	-5.76233e-05	1.44112e-05	0.000172848	0.00040332	-0.000266467	2.88009e-05	2.1606e-05	2.1606e-05	-7.2013e-05	0.000180043	-0.000172848	7.19481e-06	0.000165654	-0.000194454	-0.00010803	3.60173e-05	-0.000151242	0.000324091	-0.000230472	-8.64242e-05	-0.00010803	-7.19481e-06	0.00021606	0.000302485	-5.04069e-05	0.00018726	9.3619e-05	0.000100835	0.000259273	-5.04069e-05	0.000223255	0.000129636	-9.3619e-05	0.000244861	0.000151242	0.000374498	0.00040332	0.000388909	0.000144048
Low magnesium and low temperature (3.75 mM Mg2+ and 30 ˚C)	23S	R1	R1-32	-9.91587e-05	-0.000165258	-3.30595e-05	-0.000138822	0.000171882	-0.000191713	-6.60397e-06	-0.000191713	-0.000145426	-5.94952e-05	-0.000105763	-0.000224753	0.000224753	-0.00011899	-9.91587e-05	-0.000244585	-1.32278e-05	-3.96635e-05	0.00018509	0.000211545	-0.000138822	-3.96635e-05	-0.000204921	-0.000337139	-1.98317e-05	6.60397e-06	5.94952e-05	-0.000158654	1.32278e-05	0.00011899	-1.98317e-05	-2.64357e-05	0.000390031	-0.00015205	-0.000145426	0.00011899	0.000310704	-0.000132218	0.000218149	-0.000244585	8.59309e-05	9.91587e-05	8.59309e-05	7.2723e-05	0.000257813	0.000330535
Low magnesium and low temperature (3.75 mM Mg2+ and 30 ˚C)	23S	R1	R1-32	3.96635e-05	-6.60992e-05	-5.28912e-05	-9.91587e-05	-0.000244585	4.62674e-05	-0.000224753	-0.000231377	-0.00018509	-0.000317308	-2.64357e-05	-0.00042307	0.000125594	7.93269e-05	-0.000237981	-0.000105763	-0.000231377	-1.98317e-05	-5.28912e-05	-6.60992e-05	-0.00011899	7.93269e-05	-8.59309e-05	-0.000237981	-0.000198317	-0.000112386	-0.000257813	-0.000297476	-2.64357e-05	-0.000218149	3.96635e-05	-0.000125594	-0.000204921	6.60992e-05	-2.64357e-05	0.000138822	3.30595e-05	0.000204921	-1.98317e-05	-0.000284248	-0.000191713	-0.000138822	0.000165258	-6.60992e-05	-0.00011899	-4.62674e-05
Low magnesium and low temperature (3.75 mM Mg2+ and 30 ˚C)	23S	R1	R1-32	-7.93269e-05	-0.00018509	-0.000290872	-5.94952e-05	0.000112386	-0.000132218	-6.60397e-06	-0.000211545	-0.000125594	-0.000158654	-0.000284248	-0.000284248	0.000145426	-5.94952e-05	0.00011899	-0.00018509	-0.000132218	-1.98317e-05	-0.00027104	-0.000244585	-0.000317308	0.00011899	-6.60397e-06	-0.000436298	-5.94952e-05	-0.000251209	-0.000138822	-0.000237981	1.32278e-05	-7.93269e-05	-0.000376803	-8.59309e-05	0.000171882	0.000284248	-0.000105763	-5.94952e-05	-6.60397e-06	0.00018509	5.94952e-05	-6.60992e-05	0.000145426	-0.000158654	2.64357e-05	0.000211545	3.96635e-05	0.00015205
Low magnesium and low temperature (3.75 mM Mg2+ and 30 ˚C)	23S	R1	R1-32	0.000276674	0	0.00039964	-6.1483e-05	0.000307415	0.000522606	0	0.000184449	-0.000122966	0.000153708	0.000553347	0.000461123	0.00039964	0.000184449	-6.1483e-05	-6.1483e-05	0.000215191	-3.07415e-05	0.000215191	0.000245932	3.07415e-05	6.1483e-05	9.22246e-05	0.00061483	6.1483e-05	-0.000276674	0.000245932	9.22246e-05	0.000215191	9.22246e-05	0.000707055	6.1483e-05	0.000430381	0.000276674	0.000645572	0.000522606	0.000645572	0.000645572	0.000645572	0.000491864	0.000553347	0.000153708	0.000584089	0.000553347	0.000645572	0.000830021
Low magnesium and low temperature (3.75 mM Mg2+ and 30 ˚C)	23S	R1	R1-32	0.000338157	-0.000307415	-9.22246e-05	-0.000122966	0.000430381	0.000522606	0.000122966	0	0.000368898	0.000276674	0.000553347	-0.000215191	0.000153708	0.000307415	-6.1483e-05	0.000307415	0.000338157	0.000522606	0.000215191	0.000368898	0.000153708	0.000245932	-9.22246e-05	0.000307415	0.000491864	9.22246e-05	6.1483e-05	0.000584089	0.000153708	-0.000338157	0.000276674	0.000122966	0.000122966	0.000153708	0.000645572	0.000338157	0.000645572	0.000830021	0.000645572	0.000245932	0.00061483	0.000338157	0.000645572	0.000983729	0.000768538	0.000707055
Low magnesium and low temperature (3.75 mM Mg2+ and 30 ˚C)	23S	R1	R1-32	0.000215191	0.000184449	-9.22246e-05	6.1483e-05	0.00061483	0.000338157	0.000122966	0.000122966	-0.000553347	9.22246e-05	-0.000122966	0.00039964	0.00039964	6.1483e-05	-0.000491864	0.000184449	0.000215191	9.22246e-05	0.000522606	0.000184449	0.000215191	0.000122966	0.000276674	0.000307415	0.000368898	0.000215191	0	0.000461123	3.07415e-05	0.000584089	0.000215191	-6.1483e-05	0.000676314	0.000461123	0.000522606	0.000522606	0.00039964	0.00039964	0.000522606	0.000368898	0.00061483	0.000584089	0.000276674	0.000245932	0.000830021	0.000584089
Low magnesium and low temperature (3.75 mM Mg2+ and 30 ˚C)	23S	R1	R1-32	-4.62772e-05	4.62772e-05	-7.70515e-06	7.70515e-06	0.000107988	3.8572e-05	0.000123398	0.000316235	0.000223681	0.000123398	-0.00010026	0	-7.70515e-06	0.000123398	2.31386e-05	-0.000131126	-1.54334e-05	7.71209e-05	5.39823e-05	-6.17106e-05	0.000231386	-0.000107988	7.70515e-06	4.62772e-05	0.000123398	0.00010026	6.17106e-05	0.000246819	9.25544e-05	0.000123398	6.94158e-05	0.000177404	0.000185109	0.000107988	0.000316235	0.000347079	0.000617037	0.000532188	0.000725001	0.000802146	0.000902405	0.000956387	0.00118007	0.00135747	0.0013189	0.00158886
Low magnesium and low temperature (3.75 mM Mg2+ and 30 ˚C)	23S	R1	R1-32	0	0	-0.000169675	7.71209e-05	-0.00026223	-0.000123398	3.08437e-05	0.000107988	1.54334e-05	-0.000246819	-0.000447338	-0.000138832	-0.000215952	-0.000200542	-0.00016197	-0.000293097	-8.48492e-05	-1.54334e-05	-0.000200542	-6.17106e-05	9.25544e-05	-0.000293097	-0.000107988	-9.25544e-05	-0.000154265	0.00010026	-0.00010026	1.54334e-05	-2.31386e-05	7.71209e-05	2.31386e-05	6.17106e-05	0.000115693	0.000107988	6.17106e-05	0.000416495	0.000362512	0.000763573	0.000725001	0.000640175	0.000786712	0.00091011	0.00122635	0.00156572	0.00155029	0.00207477
Low magnesium and low temperature (3.75 mM Mg2+ and 30 ˚C)	23S	R1	R1-32	-0.000115693	-2.31386e-05	-0.00026223	7.70515e-06	-7.71209e-05	0.000154265	-1.54334e-05	-0.000123398	-7.71209e-05	-0.000362512	-0.00026223	-0.000115693	-0.000215952	-8.48492e-05	-0.000185109	-0.000269958	-3.8572e-05	-1.54334e-05	-0.000107988	-0.000107988	-0.000115693	-0.000223681	-8.48492e-05	-6.94158e-05	-8.48492e-05	0.00010026	-0.00010026	0.000131126	-6.94158e-05	0.000123398	-0.000138832	0.000131126	0.000231386	0.000246819	0.000200542	0.000277663	0.000293097	0.000416495	0.0004242	0.000501344	0.000717296	0.000794417	0.000671019	0.00105667	0.00120321	0.00131119
Low magnesium and low temperature (3.75 mM Mg2+ and 30 ˚C)	23S	R1	R1-33	0.000172848	-7.2013e-05	0.000288073	0.000280879	-5.04069e-05	-5.76233e-05	-2.88009e-05	-0.000446532	0.000165654	0.000151242	-0.00030968	-9.3619e-05	7.19481e-06	2.1606e-05	-0.000280879	-0.000136831	-0.000338502	6.48181e-05	-7.92294e-05	-7.19481e-06	-0.000129636	-0.000237667	0.000122441	8.64242e-05	0.000280879	0.000288073	0.000237667	0.000691394	0.000965077	0.00120994	0.00144761	0.00219662	0.0028232	0.00331292	0.00379547	0.00475333	0.00550235	0.00661865	0.0071516	0.00848398	0.0096651	0.0111055	0.0128844	0.0140367	0.015794	0.01704
Low magnesium and low temperature (3.75 mM Mg2+ and 30 ˚C)	23S	R1	R1-33	-8.64242e-05	0.000165654	0.000180043	-2.1606e-05	0.000100835	-0.000252078	1.44112e-05	-0.00029529	-2.88009e-05	-6.48181e-05	-7.19481e-06	1.44112e-05	-0.000122441	-0.00021606	0.00010803	-7.2013e-05	-0.000100835	-0.000172848	-0.000208866	0.000100835	-0.000259273	-8.64242e-05	0.000122441	-6.48181e-05	-4.32121e-05	-5.76233e-05	0.000388909	0.000388909	0.0010299	0.000864242	0.000950666	0.00144041	0.0017645	0.00244868	0.00321211	0.00337054	0.00433562	0.00517104	0.00568239	0.00606411	0.00698595	0.00829672	0.0093194	0.0104933	0.0119049	0.0130861
Low magnesium and low temperature (3.75 mM Mg2+ and 30 ˚C)	23S	R1	R1-33	-0.000194454	0.00018726	-0.000360108	-8.64242e-05	-0.000136831	-3.60173e-05	-0.000288073	-0.000100835	-0.000352892	-8.64242e-05	0.000100835	-0.000201649	0.000201649	6.48181e-05	-2.1606e-05	-2.88009e-05	-0.000208866	-0.000280879	0.000201649	-0.000136831	0	0.00010803	0.000338502	-0.000129636	-8.64242e-05	-0.000122441	0.00021606	0.000475333	0.000792229	0.00120994	0.00153403	0.00206699	0.00206699	0.00307525	0.00383868	0.00460209	0.0053295	0.00625134	0.00680591	0.00785741	0.00908174	0.00993878	0.0115232	0.0129132	0.0142816	0.0155924
Low magnesium and low temperature (3.75 mM Mg2+ and 30 ˚C)	23S	R1	R1-33	-0.000356971	0.000132218	-3.30595e-05	-1.98317e-05	-8.59309e-05	-9.25547e-05	5.28912e-05	-1.32278e-05	-6.60397e-06	-3.96635e-05	-0.00018509	-0.000244585	0.000165258	0.000237981	-0.00011899	-4.62674e-05	0.000105763	-0.000138822	-0.000171882	1.32278e-05	-0.000317308	0	-0.000204921	-3.96635e-05	1.98317e-05	8.59309e-05	-0.000138822	0.000218149	0.000330535	0.000793269	0.000753606	0.000865992	0.00142128	0.00171213	0.00185758	0.00265745	0.00265085	0.00361598	0.00444231	0.00475301	0.00551983	0.00589002	0.00718569	0.00802525	0.00852764	0.00921515
Low magnesium and low temperature (3.75 mM Mg2+ and 30 ˚C)	23S	R1	R1-33	-5.94952e-05	1.32278e-05	-7.2723e-05	3.96635e-05	-0.000145426	4.62674e-05	-0.000343743	-3.30595e-05	3.30595e-05	7.93269e-05	-6.60992e-05	-8.59309e-05	-0.000211545	-0.000198317	0.000277644	-0.000383407	-5.28912e-05	-0.000337139	-1.32278e-05	-6.60397e-06	-5.94952e-05	0.000277644	0.000132218	-0.000198317	0.000138822	-7.2723e-05	0.000178486	0.000158654	0.000429694	0.000773438	0.000674279	0.000786665	0.00114364	0.0016923	0.00229388	0.00253846	0.00267068	0.00357632	0.00408534	0.00399941	0.00520252	0.0058107	0.0066899	0.0073113	0.00795252	0.00897717
Low magnesium and low temperature (3.75 mM Mg2+ and 30 ˚C)	23S	R1	R1-33	-0.000138822	-8.59309e-05	0.000105763	7.93269e-05	-6.60992e-05	-0.000191713	7.2723e-05	-0.000290872	7.2723e-05	-0.000178486	0.000132218	-0.000224753	0.000125594	3.96635e-05	-1.98317e-05	-0.000105763	-0.000132218	-0.000337139	-3.30595e-05	-8.59309e-05	-0.000178486	3.96635e-05	0.000171882	9.91587e-05	3.96635e-05	0.000264416	0.000138822	0.00045613	0.000390031	0.000892428	0.000872596	0.00120313	0.00159977	0.00198978	0.00227405	0.0029351	0.0033053	0.00401261	0.00428365	0.00512981	0.00607511	0.00682212	0.00762199	0.00891767	0.00951923	0.00996876
Low magnesium and low temperature (3.75 mM Mg2+ and 30 ˚C)	23S	R1	R1-33	0.000153708	0.000122966	-3.07415e-05	-0.000307415	0.000430381	0.00039964	-6.1483e-05	0.000184449	0	-0.000338157	6.1483e-05	-3.07415e-05	0.00039964	-6.1483e-05	6.1483e-05	6.1483e-05	0.000522606	0.000215191	0.000215191	0.000245932	9.22246e-05	-6.1483e-05	0.000707055	6.1483e-05	0.000491864	0.000461123	0.00079928	0.00144485	0.00132189	0.00181375	0.00261303	0.00245932	0.00301267	0.00347379	0.00439604	0.00519532	0.00605608	0.00685536	0.00728574	0.00823873	0.00965284	0.0102984	0.011651	0.0130959	0.0142333	0.0155245
Low magnesium and low temperature (3.75 mM Mg2+ and 30 ˚C)	23S	R1	R1-33	0.000461123	0.000368898	9.22246e-05	0.000245932	0.00061483	0.000522606	-0.000122966	6.1483e-05	-6.1483e-05	0.000215191	0.000245932	0.000584089	-3.07415e-05	0.000122966	0.000122966	0.000491864	-3.07415e-05	-3.07415e-05	0.000522606	0.000122966	0.000338157	0.00061483	0.000707055	0.000122966	0.000676314	0.000645572	0.000676314	0.00119892	0.0012604	0.0012604	0.00169078	0.00221339	0.00332008	0.00347379	0.004519	0.00439604	0.00574866	0.00630201	0.00734722	0.0079928	0.00922246	0.00980655	0.0112821	0.012604	0.0144178	0.0148482
Low magnesium and low temperature (3.75 mM Mg2+ and 30 ˚C)	23S	R1	R1-33	0.00039964	-0.000122966	-3.07415e-05	0.000245932	0.000368898	0.000461123	-0.000122966	0.000122966	0.000368898	0.000215191	0.000491864	0.000215191	0.000153708	0.000368898	-0.000430381	0.000307415	0.000153708	-3.07415e-05	0.000707055	0.000184449	3.07415e-05	-0.000122966	0.000276674	0.000737797	0.000368898	0.000522606	0.000368898	0.00138337	0.00113744	0.00144485	0.0019982	0.00202894	0.00276674	0.00341231	0.00390417	0.00445752	0.0052568	0.00519532	0.00605608	0.00793131	0.00830021	0.00882282	0.0101754	0.0110055	0.0123888	0.0130037
Low magnesium and low temperature (3.75 mM Mg2+ and 30 ˚C)	23S	R1	R1-33	0.000216796	-0.000108398	1.80754e-05	0.00025292	4.51749e-05	-0.000144522	-0.000180673	0.000234872	-9.02414e-06	9.03227e-05	0.000126474	-0.000189697	-0.000144522	-7.22744e-05	2.70995e-05	-0.000126474	-7.22744e-05	-4.51749e-05	-7.22744e-05	9.02414e-06	0.000406493	3.61237e-05	0.000117422	0.000162597	0.000361318	0.000740711	0.000695564	0.000993658	0.00140918	0.00231248	0.00252026	0.00324292	0.00365844	0.00478759	0.00573608	0.00718138	0.00798534	0.00940354	0.0104965	0.0116709	0.0131162	0.014697	0.0166391	0.018229	0.0200808	0.0214809
Low magnesium and low temperature (3.75 mM Mg2+ and 30 ˚C)	23S	R1	R1-33	5.41991e-05	2.70995e-05	9.9374e-05	3.61237e-05	1.80754e-05	-0.000171621	9.02414e-06	0.000180673	-0.000117422	-0.000207772	-9.03227e-05	-5.41991e-05	4.51749e-05	3.61237e-05	8.12986e-05	9.03227e-05	-7.22744e-05	-1.80754e-05	0.000280019	-0.000234872	8.12986e-05	-7.22744e-05	-0.000180673	0.000243896	0.000578114	0.000713612	0.000776862	0.00145435	0.00149047	0.00204149	0.00260155	0.00370361	0.00441722	0.00478759	0.00660326	0.00731687	0.00850023	0.00991843	0.0109843	0.0126194	0.0140105	0.0151577	0.0175334	0.0189606	0.0202975	0.0225378
Low magnesium and low temperature (3.75 mM Mg2+ and 30 ˚C)	23S	R1	R1-33	5.41991e-05	-0.000162597	7.22744e-05	-0.000180673	4.51749e-05	0.000234872	-0.000180673	9.9374e-05	4.51749e-05	-1.80754e-05	-0.000144522	-2.70995e-05	-9.03227e-05	-1.80754e-05	0	-0.000126474	-0.000180673	-1.80754e-05	-7.22744e-05	0.000117422	0.000298095	0.00022582	0.000117422	0.000298095	0.000578114	0.000957508	0.000749763	0.00150855	0.00173437	0.00209569	0.00287255	0.00381201	0.00463402	0.00554638	0.00641356	0.00720847	0.00879832	0.0101352	0.0112011	0.0127278	0.0140376	0.0161061	0.017696	0.0188793	0.020433	0.0224565
Low magnesium and low temperature (3.75 mM Mg2+ and 30 ˚C)	23S	R1	R1-35	6.48181e-05	0.000144048	-0.000165654	-0.000194454	0.000100835	0.000223255	-7.19481e-06	-7.92294e-05	-7.2013e-05	-0.000194454	-0.000158437	-0.000180043	0.000266467	0.000367303	-4.32121e-05	-7.19481e-06	-1.44112e-05	-8.64242e-05	-0.000122441	0.00018726	-0.00010803	-6.48181e-05	7.92294e-05	-0.000237667	4.32121e-05	-7.92294e-05	-8.64242e-05	8.64242e-05	-0.000223255	0.000302485	6.48181e-05	-0.000136831	0.00029529	-7.92294e-05	-0.000158437	0.000259273	-5.04069e-05	-1.44112e-05	0.000237667	-0.000180043	0.000223255	0.000194454	0.000352892	0.000489744	0.000367303	0.00040332
Low magnesium and low temperature (3.75 mM Mg2+ and 30 ˚C)	23S	R1	R1-35	0.000151242	0.00029529	-0.000446532	-8.64242e-05	5.76233e-05	7.19481e-06	-0.000136831	-0.000230472	1.44112e-05	-0.000259273	3.60173e-05	-5.04069e-05	0.000136831	0.000129636	-0.000345697	-7.2013e-05	2.88009e-05	-0.00010803	9.3619e-05	7.92294e-05	-4.32121e-05	4.32121e-05	0.000100835	-2.1606e-05	4.32121e-05	-7.92294e-05	0	2.1606e-05	0.000208866	-0.00010803	-0.000129636	-0.000115225	-2.88009e-05	-7.92294e-05	0.000252078	0.000432121	0.000381714	0.000244861	0.000237667	3.60173e-05	0.000223255	0.00010803	0.000288073	0.000273684	0.000518545	5.76233e-05
Low magnesium and low temperature (3.75 mM Mg2+ and 30 ˚C)	23S	R1	R1-35	-6.48181e-05	-0.000136831	9.3619e-05	-0.000410515	0.000165654	-5.76233e-05	-2.88009e-05	-0.00029529	-7.19481e-06	-8.64242e-05	0.000122441	1.44112e-05	-7.92294e-05	4.32121e-05	-8.64242e-05	-5.04069e-05	-5.76233e-05	-0.000194454	-0.000144048	-0.000115225	-0.00021606	-2.1606e-05	1.44112e-05	6.48181e-05	-0.000345697	-0.000100835	-0.00010803	-0.000475333	1.44112e-05	-0.000129636	2.1606e-05	-7.2013e-05	-5.04069e-05	5.04069e-05	0.000252078	0.000518545	-7.2013e-05	5.04069e-05	-2.1606e-05	0.000208866	5.04069e-05	0.000151242	0.000288073	0.000338502	0.000237667	0.000424926
Low magnesium and low temperature (3.75 mM Mg2+ and 30 ˚C)	23S	R1	R1-35	-9.91587e-05	-0.000284248	-0.000251209	-0.000158654	-0.000125594	-0.000171882	-8.59309e-05	-0.000191713	-0.000204921	0	-6.60397e-06	-6.60397e-06	2.64357e-05	-0.000178486	5.94952e-05	7.2723e-05	-7.2723e-05	-9.91587e-05	-0.000171882	-0.000165258	-0.000178486	0.000198317	9.25547e-05	-5.94952e-05	-3.96635e-05	-7.2723e-05	-5.94952e-05	-0.000198317	-0.000204921	0.000158654	1.98317e-05	5.28912e-05	-0.000165258	8.59309e-05	0.000290872	0.000138822	-6.60397e-06	0.000145426	0.000138822	7.2723e-05	-7.2723e-05	0.000297476	0.000105763	0.000350367	0.000277644	-2.64357e-05
Low magnesium and low temperature (3.75 mM Mg2+ and 30 ˚C)	23S	R1	R1-35	-7.93269e-05	0.000290872	0.000125594	-1.98317e-05	-0.000145426	-0.000290872	0.000211545	0.00018509	-2.64357e-05	7.93269e-05	0.000211545	-0.000145426	8.59309e-05	0	-0.000218149	3.30595e-05	-1.32278e-05	0.000138822	-0.00015205	-8.59309e-05	-0.000178486	0	-6.60992e-05	-0.000218149	-0.000237981	0.000165258	-0.000277644	-0.000198317	1.32278e-05	0.000198317	-0.000237981	-0.000204921	0.000251209	-0.000251209	0.000211545	0.000416466	-0.000125594	0.000403239	0.000337139	3.30595e-05	0.000105763	3.96635e-05	0.00030408	0.000191713	0.000317308	0.000390031
Low magnesium and low temperature (3.75 mM Mg2+ and 30 ˚C)	23S	R1	R1-35	-0.000317308	0.000191713	-9.25547e-05	0	-0.000145426	-0.000290872	9.25547e-05	-1.32278e-05	0.000251209	-7.93269e-05	-0.000204921	-0.000244585	0.000145426	0.000138822	-5.94952e-05	-2.64357e-05	-9.25547e-05	3.96635e-05	6.60397e-06	7.2723e-05	-0.000257813	-3.96635e-05	7.2723e-05	3.96635e-05	-9.91587e-05	-0.000449526	-5.94952e-05	0.00011899	-0.000224753	-1.98317e-05	-9.91587e-05	-6.60992e-05	0.000290872	-1.32278e-05	-0.000224753	-5.94952e-05	7.2723e-05	0.000125594	-0.000277644	3.30595e-05	0.000125594	5.94952e-05	0.000542061	5.28912e-05	5.94952e-05	0.000251209
Low magnesium and low temperature (3.75 mM Mg2+ and 30 ˚C)	23S	R1	R1-35	0.000276674	-0.000122966	0.000276674	0.000245932	0.000307415	9.22246e-05	0	6.1483e-05	0.000245932	9.22246e-05	0.000307415	-3.07415e-05	0.000461123	0.000307415	0.000122966	-0.000491864	0.000461123	0.000338157	0.000338157	0.000245932	0.000522606	-6.1483e-05	0.000645572	0.000245932	0.000307415	3.07415e-05	0.000184449	0.000276674	0.00039964	0.00039964	0.000768538	0.000737797	0.00061483	0.000522606	0.000830021	0.000338157	0.000461123	0.000153708	0.000522606	0.000307415	0.000430381	0.000215191	0.000707055	0.000553347	0.000830021	0.000952987
Low magnesium and low temperature (3.75 mM Mg2+ and 30 ˚C)	23S	R1	R1-35	-9.22246e-05	0.000184449	-3.07415e-05	0.000184449	0.000307415	0.000215191	0.000122966	0.000122966	0	0.000153708	0.000491864	-3.07415e-05	-3.07415e-05	0	6.1483e-05	0.000553347	0.00039964	-3.07415e-05	3.07415e-05	6.1483e-05	0.00039964	0	0.000645572	0.000491864	0.000184449	0.00039964	0.000184449	0.000153708	0.000338157	0.000338157	0.00039964	0.000245932	0.000368898	0.000153708	0.000584089	0.000215191	0.000645572	-0.000338157	0.000461123	-0.000122966	0.00079928	9.22246e-05	0.000522606	0.00079928	0.0012604	0.00132189
Low magnesium and low temperature (3.75 mM Mg2+ and 30 ˚C)	23S	R1	R1-35	0.000461123	0	0.000153708	0.000491864	0.000430381	9.22246e-05	6.1483e-05	0.000307415	0.000122966	9.22246e-05	0.000245932	0.000276674	0.000522606	0.000307415	0.000245932	0.000245932	0.000276674	0.000153708	0.000215191	0.000368898	0.000338157	6.1483e-05	0.000584089	0.000368898	0.00079928	9.22246e-05	0.000122966	-3.07415e-05	-9.22246e-05	0.000707055	0.000830021	0.000122966	0.00061483	0.000153708	0.000768538	-3.07415e-05	0.000645572	0.000584089	0.000461123	0.000860763	0.000676314	0.000338157	0.000952987	0.000368898	0.000952987	0.000707055
Low magnesium and low temperature (3.75 mM Mg2+ and 30 ˚C)	23S	R1	R1-35	0.000135498	-0.000108398	-0.000198721	0.00025292	-9.03227e-05	-9.02414e-06	3.61237e-05	1.80754e-05	-6.32232e-05	-4.51749e-05	4.51749e-05	-8.12986e-05	-6.32232e-05	-7.22744e-05	-0.000108398	-0.000180673	3.61237e-05	0.000198721	-9.9374e-05	0.000198721	0.000135498	-0.000261971	-0.000261971	-8.12986e-05	3.61237e-05	0.000117422	-0.000117422	-9.02414e-06	0.000135498	6.32232e-05	0.000162597	0.000478767	0.000406493	0.000126474	0.000397469	0.000460692	0.000180673	0.000623289	0.000686512	0.000858161	0.00105688	0.00101171	0.00111108	0.00121045	0.00154467	0.00142725
Low magnesium and low temperature (3.75 mM Mg2+ and 30 ˚C)	23S	R1	R1-35	8.12986e-05	-0.000189697	-9.03227e-05	9.02414e-06	-0.000144522	0.000126474	-0.000207772	0.000207772	0.000153573	-0.000207772	-0.000144522	-0.000162597	-9.02414e-06	3.61237e-05	0.000298095	-4.51749e-05	3.61237e-05	-4.51749e-05	-9.9374e-05	-0.000207772	-5.41991e-05	-0.000234872	-1.80754e-05	0.000189697	3.61237e-05	0.000307119	-9.03227e-05	0.000207772	0.000243896	0.000144522	-5.41991e-05	0.000261971	0.000216796	0.00031617	0.000424568	0.000189697	0.000234872	0.000406493	0.000767811	0.000776862	0.000758787	0.00101171	0.000921384	0.00102076	0.00119238	0.00180664
Low magnesium and low temperature (3.75 mM Mg2+ and 30 ˚C)	23S	R1	R1-35	0.000135498	0	-9.03227e-05	-4.51749e-05	-6.32232e-05	-9.02414e-06	9.02414e-06	-0.000117422	-0.000171621	-9.9374e-05	-0.000117422	2.70995e-05	9.9374e-05	0.000144522	0.000162597	-0.000261971	9.03227e-05	9.02414e-06	6.32232e-05	0.000144522	5.41991e-05	6.32232e-05	3.61237e-05	5.41991e-05	0.000198721	6.32232e-05	4.51749e-05	9.9374e-05	8.12986e-05	0.000117422	0.000189697	0.000180673	0.000298095	0.000207772	0.000153573	0.000189697	0.000180673	0.000406493	0.000523915	0.000587165	0.00059619	0.00082201	0.000894284	0.00121045	0.00121948	0.00145435
Low magnesium and low temperature (3.75 mM Mg2+ and 30 ˚C)	23S	R1	R1-40	7.93269e-05	-6.60397e-06	6.60992e-05	0	0.000112386	-3.30595e-05	-0.000145426	6.60992e-05	-0.000244585	7.93269e-05	7.2723e-05	-8.59309e-05	0.000284248	-9.91587e-05	0	-4.62674e-05	2.64357e-05	-7.93269e-05	0.000105763	-2.64357e-05	-9.91587e-05	0.000436298	0.000528853	0.000555288	0.00107091	0.00161297	0.00196334	0.00241947	0.00314664	0.0040655	0.00464062	0.00578426	0.00739063	0.0082566	0.00919532	0.0108876	0.0123684	0.014226	0.0155481	0.0174453	0.0190451	0.0205457	0.0228726	0.0255565	0.0268918	0.0287692
Low magnesium and low temperature (3.75 mM Mg2+ and 30 ˚C)	23S	R1	R1-40	-9.91587e-05	-0.00030408	-5.28912e-05	-1.98317e-05	7.2723e-05	6.60397e-06	0.000171882	4.62674e-05	-0.000125594	-0.00011899	-0.000284248	-0.00018509	-0.00015205	0.00011899	-9.91587e-05	-2.64357e-05	-0.000112386	-7.93269e-05	6.60992e-05	-6.60992e-05	-1.98317e-05	0.000297476	0.000469358	0.00091226	0.00117007	0.00143449	0.002003	0.0024988	0.00322597	0.00414483	0.0049976	0.00614123	0.00713282	0.00849458	0.00975061	0.0112644	0.0127452	0.0141665	0.0156671	0.0172272	0.0196598	0.0211605	0.023408	0.0252194	0.0273083	0.0294039
Low magnesium and low temperature (3.75 mM Mg2+ and 30 ˚C)	23S	R1	R1-40	-0.000297476	-6.60397e-06	-0.00015205	-0.000198317	-0.000165258	-0.000171882	-0.000224753	-0.00027104	-0.000224753	-0.000356971	-0.000244585	-0.000204921	0.000244585	-0.000178486	1.98317e-05	9.25547e-05	-5.28912e-05	-7.93269e-05	0.000204921	1.32278e-05	0.000257813	0.000495793	0.000766834	0.000713942	0.00091226	0.00163281	0.00210216	0.00259796	0.00354328	0.00452163	0.00543389	0.00622056	0.00758895	0.00861358	0.0103654	0.0117999	0.0130625	0.0148407	0.0167578	0.0178816	0.020354	0.0219934	0.024598	0.0268059	0.0282404	0.0305144
Low magnesium and low temperature (3.75 mM Mg2+ and 30 ˚C)	23S	R1	R1-40	0.000276674	-6.1483e-05	0.000215191	-0.000122966	0.000491864	-9.22246e-05	-0.000368898	0.000184449	-6.1483e-05	0.000338157	-0.000122966	0.000276674	0.000215191	-0.000122966	-0.000245932	0.000122966	0.000276674	0.00039964	0.000461123	0	0.00039964	0.000245932	0.000952987	0.000737797	0.00129114	0.0019982	0.00221339	0.00328934	0.00347379	0.00427307	0.00501087	0.00577941	0.00700907	0.00833095	0.00980655	0.0109747	0.0126962	0.0132496	0.0145407	0.0167849	0.018199	0.0200742	0.0224106	0.0245932	0.0257307	0.0277596
Low magnesium and low temperature (3.75 mM Mg2+ and 30 ˚C)	23S	R1	R1-40	0.000522606	-6.1483e-05	-9.22246e-05	-0.000430381	6.1483e-05	0.000276674	-0.000307415	-0.000122966	0.000368898	-0.000276674	0.000245932	0.000153708	0.000338157	0.000184449	0.000184449	6.1483e-05	-0.000215191	0.000153708	0.000153708	-6.1483e-05	0.000584089	0.000368898	0.00101447	0.000983729	0.00129114	0.0019982	0.00245932	0.00335083	0.00371972	0.00513383	0.00581015	0.00707055	0.0079928	0.00913023	0.0112207	0.0119585	0.0140489	0.0154015	0.0165082	0.0189983	0.0212117	0.0222261	0.024624	0.0266836	0.0296041	0.0315715
Low magnesium and low temperature (3.75 mM Mg2+ and 30 ˚C)	23S	R1	R1-40	-0.000522606	0.000122966	-3.07415e-05	-0.000184449	0.000307415	0.00039964	6.1483e-05	0.000368898	-6.1483e-05	3.07415e-05	0.000184449	0.000338157	-3.07415e-05	0.000245932	-0.000184449	-0.000122966	0.00039964	9.22246e-05	0.000707055	0.000307415	0.00039964	0.000553347	0.00107595	0.000922246	0.00178301	0.0019982	0.00196746	0.00292044	0.00341231	0.00476494	0.00568718	0.00700907	0.00750093	0.00876133	0.00986803	0.0112207	0.0128807	0.0141718	0.0160778	0.0175227	0.0192442	0.0210579	0.0227795	0.0252695	0.0271448	0.0288663
Low magnesium and low temperature (3.75 mM Mg2+ and 30 ˚C)	23S	R1	R1-40	-0.000189697	-5.41991e-05	-3.61237e-05	0.000117422	1.80754e-05	0.000261971	3.61237e-05	0.000234872	0.000126474	-9.9374e-05	-3.61237e-05	-2.70995e-05	-0.000117422	9.02414e-06	0.000135498	-0.000126474	9.03227e-05	0.000171621	0.000280019	0.000117422	0.000108398	0.000280019	0.000307119	0.000867185	0.00103881	0.00168919	0.00194214	0.00275513	0.00365844	0.00494114	0.0058535	0.00771434	0.00894284	0.0102346	0.0116709	0.0139834	0.0153022	0.0178315	0.0205234	0.0225107	0.0243896	0.0268376	0.0299992	0.0319955	0.0349855	0.0375238
Low magnesium and low temperature (3.75 mM Mg2+ and 30 ˚C)	23S	R1	R1-40	0	0.000135498	-0.00022582	0.000117422	-0.000117422	0.000153573	0.000117422	-6.32232e-05	0.00034327	0.000171621	1.80754e-05	0	9.9374e-05	3.61237e-05	8.12986e-05	-0.000234872	-4.51749e-05	-0.000126474	0.000117422	6.32232e-05	0.000325194	0.000171621	0.000361318	0.000704588	0.00109301	0.00179759	0.00205054	0.00280933	0.00357714	0.00464304	0.005718	0.00714525	0.00864475	0.0102617	0.0113457	0.0132517	0.0148415	0.0169643	0.0191955	0.0209389	0.0231701	0.0259433	0.0278583	0.0303424	0.0321942	0.0355456
Low magnesium and low temperature (3.75 mM Mg2+ and 30 ˚C)	23S	R1	R1-40	0.000135498	-2.70995e-05	-0.000144522	-0.000370369	-0.00025292	-0.00025292	0.000198721	0.000234872	4.51749e-05	-7.22744e-05	-0.000171621	-0.000135498	-6.32232e-05	-4.51749e-05	8.12986e-05	-9.9374e-05	3.61237e-05	-0.000180673	9.03227e-05	0.000198721	0.000352294	0.00022582	0.000469716	0.000623289	0.0011472	0.00182469	0.00207764	0.00286353	0.00376683	0.00475144	0.0055283	0.00654906	0.00834665	0.0098281	0.0111831	0.0124658	0.0143537	0.0159074	0.017976	0.0202885	0.0221403	0.0245883	0.0263678	0.0286352	0.0307851	0.0341364
Low magnesium and low temperature (3.75 mM Mg2+ and 30 ˚C)	23S	R2	Wild type	-6.47583e-05	-8.09478e-05	4.85687e-05	-6.47583e-05	0.000134908	0.000167287	2.15807e-05	9.17463e-05	-7.01494e-05	-1.61896e-05	0.000134908	7.55567e-05	7.01494e-05	-8.09478e-05	-7.01494e-05	0.000156505	-9.71374e-05	5.39113e-06	-2.15807e-05	0.000215855	0.000188884	0.000507268	0.000938995	0.00145167	0.00136531	0.00226654	0.00293031	0.00382613	0.00461403	0.00538033	0.00681042	0.00750657	0.00863984	0.0101886	0.0118777	0.0131297	0.0151966	0.0162651	0.0180676	0.0201884	0.0215321	0.0235072	0.0255471	0.0272794	0.0295406	0.0317207
Low magnesium and low temperature (3.75 mM Mg2+ and 30 ˚C)	23S	R2	Wild type	-0.000210464	-0.000194275	0	-1.61896e-05	0.000199666	-2.6988e-05	-0.000221263	-0.000102529	-0.000215855	-0.000194275	0.000118718	0.000188884	5.39598e-05	-8.09478e-05	-0.000151097	-7.01494e-05	8.09478e-05	-0.000237452	2.6988e-05	0.000264424	-3.77703e-05	0.000248235	0.000145706	0.000496485	0.000232045	0.000809478	0.00132754	0.00173767	0.00226654	0.00303284	0.00362107	0.00410676	0.0052886	0.00643265	0.00755514	0.00862904	0.0103721	0.0117482	0.0130812	0.0150401	0.0164	0.0181647	0.0204312	0.0223092	0.023858	0.0263458
Low magnesium and low temperature (3.75 mM Mg2+ and 30 ˚C)	23S	R2	Wild type	-0.000131604	-0.00028201	1.88006e-05	-0.00030081	6.26625e-05	-0.000275749	-3.13407e-05	-0.000231868	1.254e-05	-0.000263209	2.50612e-05	-0.000175466	-6.89419e-05	-0.00028201	-0.000194267	-6.26061e-06	7.52025e-05	-5.01413e-05	-6.26061e-06	-5.01413e-05	-8.14631e-05	0.000156666	0.000357212	0.000482556	0.000739485	0.000921231	0.00150405	0.00177352	0.00251928	0.00363478	0.00456229	0.00523912	0.00614155	0.00765812	0.00922485	0.0105096	0.012421	0.0139062	0.0155669	0.0180298	0.0199287	0.0220907	0.0242904	0.0268473	0.0293227	0.0319673
Low magnesium and low temperature (3.75 mM Mg2+ and 30 ˚C)	23S	R2	Wild type	3.76013e-05	-5.64019e-05	7.52025e-05	-0.000206807	-0.000125344	-0.000162945	4.38619e-05	-0.000213068	-0.000307071	-5.64019e-05	8.14631e-05	-0.000231868	0.000213068	-0.000150405	6.89419e-05	-0.000231868	0	0.000100264	-0.000156666	-1.254e-05	-0.000100264	0.000156666	0.000244408	0.000444955	0.000551479	0.000714424	0.00114684	0.00158551	0.00219967	0.00323997	0.00401707	0.00505111	0.00559633	0.00750771	0.00866083	0.0103403	0.0118005	0.013925	0.0157549	0.0179922	0.0198911	0.0214891	0.0248544	0.0267533	0.0290971	0.0317417
Low magnesium and low temperature (3.75 mM Mg2+ and 30 ˚C)	23S	R2	Wild type	-0.000451215	0.000169206	-3.76013e-05	-0.000206807	-0.000162945	6.26061e-06	-3.13407e-05	-0.000137865	-0.000250669	-0.000112804	0.000100264	-0.000231868	0.000269469	-0.000225608	-6.26625e-05	0.000162945	3.76013e-05	0.000119064	3.13407e-05	0.000137865	-0.000250669	0.000119064	-1.88006e-05	0.000463755	0.000401074	0.00103403	0.00129724	0.00169832	0.00253809	0.00329637	0.00411108	0.0047503	0.00593474	0.00752651	0.00869843	0.01066	0.0119509	0.0136242	0.0158301	0.0172026	0.0197219	0.0217335	0.0243468	0.0262833	0.0287963	0.0311965
Low magnesium and low temperature (3.75 mM Mg2+ and 30 ˚C)	23S	R2	Wild type	-0.000225608	-3.76013e-05	-9.40032e-05	-0.000244408	0.000100264	-1.254e-05	-0.000332151	-0.000119064	-0.000250669	-3.76013e-05	-8.77426e-05	-6.26061e-06	0.000137865	-7.52025e-05	0.000162945	-6.26625e-05	-0.000150405	-8.77426e-05	8.77426e-05	0.000119064	0.000144144	0.000307071	0.000958832	0.00155419	0.00169832	0.00219967	0.0030833	0.0040484	0.00532058	0.00656768	0.0076456	0.00896164	0.0106913	0.0125839	0.0142822	0.0163001	0.0180611	0.0201292	0.0225608	0.0249484	0.0279189	0.0304194	0.0328259	0.0356836	0.0386854	0.0411984
Low magnesium and low temperature (3.75 mM Mg2+ and 30 ˚C)	23S	R2	Wild type	-0.000131604	-0.000225608	-0.000206807	-7.52025e-05	8.14631e-05	0.000250669	-0.000275749	-0.000137865	-0.000119064	-0.000112804	0.000137865	-8.14631e-05	6.26625e-05	1.88006e-05	-0.000119064	0.00029455	0.000244408	0.000100264	3.13407e-05	0.000194267	0.000463755	0.000495077	0.00125964	0.00162939	0.00199913	0.00268849	0.00353452	0.00448081	0.00569659	0.0070941	0.00890524	0.0100897	0.0116689	0.0142383	0.0157487	0.0181238	0.0201856	0.0225169	0.0252493	0.0277497	0.0305134	0.0333335	0.0362852	0.0387481	0.042126	0.0454474
Low magnesium and low temperature (3.75 mM Mg2+ and 30 ˚C)	23S	R2	Wild type	7.54415e-05	0	-7.54415e-05	0.000132023	0.000113162	0.000150883	-9.43019e-05	0.000169743	7.54415e-05	-1.88604e-05	3.77208e-05	0.000207464	-0.000169743	3.77208e-05	0.000245185	0.000150883	-0.000150883	-7.54415e-05	0.000226325	-1.88604e-05	5.65811e-05	0.000396068	0.00050923	0.00115048	0.00122592	0.00154655	0.00203692	0.00305538	0.00360233	0.00456421	0.00645025	0.00735555	0.00877007	0.0104864	0.0119952	0.013919	0.0156541	0.0181248	0.0201052	0.022425	0.0247448	0.026876	0.03012	0.032421	0.0353066	0.0380225
Low magnesium and low temperature (3.75 mM Mg2+ and 30 ˚C)	23S	R2	Wild type	-0.000188604	3.77208e-05	7.54415e-05	0.000132023	-3.77208e-05	0.000113162	-9.43019e-05	9.43019e-05	0.000113162	-0.000207464	7.54415e-05	1.88604e-05	9.43019e-05	-7.54415e-05	0.000245185	-0.000226325	0.000113162	0.000113162	0.000565811	0.000697834	0.000471509	0.0009996	0.00145225	0.00220666	0.0028102	0.00316854	0.00422472	0.00505458	0.00639367	0.00803452	0.00950563	0.0111653	0.0129194	0.0144848	0.0172384	0.0190867	0.0210859	0.0233303	0.0254615	0.0281208	0.0302143	0.0331	0.0354386	0.0387958	0.0412288	0.044171
Low magnesium and low temperature (3.75 mM Mg2+ and 30 ˚C)	23S	R2	Wild type	0.000264045	0.000301766	0.000113162	1.88604e-05	0.000188604	0.000188604	5.65811e-05	-1.88604e-05	-0.000113162	-0.000132023	0	-5.65811e-05	1.88604e-05	0.000264045	0.000358347	-3.77208e-05	-3.77208e-05	0	0.000150883	0.000132023	5.65811e-05	0.000396068	0.000471509	0.000924158	0.00115048	0.00150883	0.0018106	0.00241413	0.0028102	0.00358347	0.00505458	0.00595988	0.00711036	0.00852489	0.00965651	0.0115048	0.0131645	0.01473	0.0164085	0.0186152	0.0204446	0.0232926	0.0251409	0.0275173	0.0302143	0.0331565
Low magnesium and low temperature (3.75 mM Mg2+ and 30 ˚C)	23S	R2	Wild type	0.000188604	7.54415e-05	7.54415e-05	0.000132023	7.54415e-05	7.54415e-05	-1.88604e-05	0.000132023	-3.77208e-05	-0.000132023	-7.54415e-05	-0.000245185	5.65811e-05	0.000188604	0.000282906	0.000301766	0.000113162	-7.54415e-05	0.00049037	0.000396068	0.000546951	0.00107504	0.0011882	0.00213122	0.00247071	0.00350803	0.00407384	0.00520546	0.0059033	0.00735555	0.00939247	0.0105995	0.0120141	0.0137681	0.0157296	0.0175024	0.0197657	0.0216329	0.024179	0.0262725	0.0282528	0.031063	0.0337412	0.0360799	0.0388901	0.0410025
Low magnesium and low temperature (3.75 mM Mg2+ and 30 ˚C)	23S	R2	Wild type	0.000463363	-2.43875e-05	-4.87751e-05	4.87751e-05	0.00029265	0.0001951	0.000390201	-0.00029265	4.87751e-05	0.000170713	2.43875e-05	0.00029265	-0.000219488	0.000365813	9.75502e-05	0.000243875	0.000341426	0.0001951	-0.000121938	4.87751e-05	0.000341426	0.000219488	0.000707239	0.000658464	0.00134131	0.00153642	0.00158519	0.00265824	0.00324354	0.00404833	0.00512138	0.00617005	0.00726749	0.00870635	0.00987695	0.0124864	0.0137302	0.0158519	0.0182175	0.0200953	0.0224365	0.0257776	0.0273384	0.0299479	0.0333134	0.0361179
Low magnesium and low temperature (3.75 mM Mg2+ and 30 ˚C)	23S	R2	Wild type	0.000317038	0.000268263	9.75502e-05	0.00029265	0.00029265	0	0.000341426	0	0.000341426	7.31626e-05	0.000170713	0.000243875	-2.43875e-05	0.000219488	0.000438976	0.000341426	0.000829176	0.000487751	7.31626e-05	0.000585301	0.000829176	0.00109744	0.00158519	0.00187784	0.00217049	0.00309722	0.00402394	0.00485312	0.0060725	0.00770646	0.00907216	0.0103159	0.0123401	0.0139253	0.0158275	0.0183882	0.0202173	0.0226804	0.0248021	0.0274604	0.0297528	0.0332402	0.0349473	0.038825	0.0411662	0.0437269
Low magnesium and low temperature (3.75 mM Mg2+ and 30 ˚C)	23S	R2	Wild type	0.000121938	0.000317038	0.000438976	-4.87751e-05	0.000438976	0.0001951	0.0001951	0.000146325	0.000390201	-7.31626e-05	-2.43875e-05	0.000243875	0.000219488	7.31626e-05	0.000341426	0.0001951	0.000438976	0.0001951	0.000219488	-4.87751e-05	0.00029265	-0.000365813	0.000951114	0.000707239	0.00114621	0.00129254	0.00173152	0.00290212	0.00319477	0.00380446	0.00429221	0.00617005	0.00707239	0.00816983	0.00963308	0.012584	0.0135351	0.0153642	0.0172908	0.0193637	0.0216561	0.0240217	0.0260215	0.0292163	0.0309234	0.0339231
Low magnesium and low temperature (3.75 mM Mg2+ and 30 ˚C)	23S	R2	Wild type	-0.000121938	7.31626e-05	0.00029265	9.75502e-05	0.000146325	0.000634076	0.00029265	4.87751e-05	0.000341426	0.000121938	0.000268263	0.0001951	-7.31626e-05	0.000756014	9.75502e-05	0.000634076	0.000585301	0.000243875	0.000170713	0.000243875	0.000829176	0.000658464	0.00134131	0.00134131	0.00202417	0.00275579	0.00334109	0.00485312	0.00577985	0.00707239	0.00829176	0.00953553	0.011267	0.0127547	0.0143155	0.0168762	0.0181687	0.020388	0.0230462	0.0250216	0.0276067	0.0296309	0.0320696	0.0360936	0.0369715	0.0404102
Low magnesium and low temperature (3.75 mM Mg2+ and 30 ˚C)	23S	R2	R2-24	-0.000145706	-1.61896e-05	-0.000194275	-0.000178085	-4.31776e-05	-0.000383158	-0.000205073	-2.15807e-05	1.07984e-05	-0.000242843	-0.000221263	0.000124125	2.15807e-05	-1.61896e-05	0.000107936	5.93671e-05	8.09478e-05	5.39598e-05	0.000366969	0.000377751	0.000496485	0.000669163	0.00101994	0.00159738	0.00191576	0.00255795	0.00302745	0.00353472	0.00453308	0.00516986	0.00624378	0.0069885	0.00795987	0.0091525	0.0100321	0.0113327	0.0123634	0.0135453	0.0143601	0.0159143	0.016999	0.0185209	0.0195732	0.0213864	0.0228381	0.0236098
Low magnesium and low temperature (3.75 mM Mg2+ and 30 ˚C)	23S	R2	R2-24	-0.000113327	-4.85687e-05	8.09478e-05	-0.000404739	5.39598e-05	-7.55567e-05	0.000118718	-0.000151097	0.000124125	-0.000194275	0.000183476	-5.39113e-06	0.000102529	-3.23791e-05	-5.39598e-05	0.000221263	-9.71374e-05	0.000215855	0.000269831	0.00041013	0.000787898	0.00109009	0.00132754	0.00226115	0.00243383	0.00335124	0.00357789	0.00445752	0.00522923	0.00633551	0.0071504	0.00797606	0.00906077	0.0103991	0.0116025	0.0126926	0.0138205	0.0153099	0.0162867	0.0180514	0.0194599	0.0210302	0.0221797	0.0238958	0.0253637	0.0264915
Low magnesium and low temperature (3.75 mM Mg2+ and 30 ˚C)	23S	R2	R2-24	-9.71374e-05	-0.000145706	-0.000194275	-3.23791e-05	0.000134908	3.77703e-05	5.39598e-05	-0.000199666	0.000156505	-0.000339981	0.000199666	-3.77703e-05	0.000102529	-9.71374e-05	5.93671e-05	0.000156505	3.23791e-05	0.000280614	0.000447917	0.000345372	0.000917414	0.00115485	0.00161896	0.00242304	0.00280619	0.00377217	0.00448451	0.00547746	0.0063625	0.00800304	0.00897982	0.0102426	0.0113111	0.0129732	0.0143062	0.0157524	0.0174146	0.0189364	0.0207065	0.0225359	0.0244139	0.026049	0.027247	0.0296107	0.0315157	0.0331778
Low magnesium and low temperature (3.75 mM Mg2+ and 30 ˚C)	23S	R2	R2-24	-0.000225608	-0.000225608	0.000150405	0	6.26061e-06	-5.01413e-05	0.000551479	-0.00028827	-4.38619e-05	0.000150405	-0.000181746	-0.000231868	0.000175466	0.000169206	1.254e-05	0.000181746	-3.76013e-05	-1.254e-05	0.000238148	0.000532678	0.000802167	0.00143511	0.00167326	0.00251302	0.00303316	0.00391053	0.00458735	0.00587206	0.00710664	0.00827854	0.00963846	0.0110673	0.0124398	0.0145956	0.0160119	0.018293	0.01996	0.0219153	0.0242716	0.0259637	0.0288402	0.0306262	0.0329011	0.0357588	0.0377454	0.0401456
Low magnesium and low temperature (3.75 mM Mg2+ and 30 ˚C)	23S	R2	R2-24	-0.000131604	-0.000150405	-0.000225608	-0.000169206	-0.000332151	-0.000275749	-1.254e-05	-0.000175466	-0.000213068	-7.52025e-05	6.26625e-05	0.000125344	-0.000181746	1.88006e-05	0.000106543	-2.50612e-05	0.000206807	0.000363473	0.000200546	0.00057028	0.000538958	0.00134111	0.00189886	0.00268223	0.00284516	0.00389173	0.00481296	0.00619167	0.00701264	0.00846655	0.00973247	0.0113493	0.013173	0.0148212	0.0171211	0.0187066	0.0205052	0.0223477	0.0248732	0.0271481	0.0289342	0.0313783	0.0344052	0.0360972	0.038535	0.0415181
Low magnesium and low temperature (3.75 mM Mg2+ and 30 ˚C)	23S	R2	R2-24	1.88006e-05	-0.000394813	0.000112804	-9.40032e-05	-3.13407e-05	-0.000162945	-0.000200546	-0.000307071	3.13407e-05	-0.000225608	-0.000181746	-0.000137865	-0.00031335	-0.000131604	-0.000119064	8.77426e-05	3.76013e-05	-0.000106543	0.00031335	0.000419875	0.000877369	0.0012471	0.00176726	0.00266343	0.00275115	0.00391053	0.00500097	0.00626687	0.00767066	0.00886136	0.0103153	0.0117253	0.0136618	0.0158552	0.0174595	0.0195151	0.0212009	0.0237953	0.0254937	0.0277121	0.0301374	0.0326003	0.035176	0.0380337	0.0405279	0.0424581
Low magnesium and low temperature (3.75 mM Mg2+ and 30 ˚C)	23S	R2	R2-24	7.54415e-05	3.77208e-05	0.000188604	-0.000207464	0.000113162	0.000113162	-0.000169743	0.000245185	0.000188604	-9.43019e-05	0.000226325	9.43019e-05	-0.000169743	0.000301766	0.000282906	7.54415e-05	0.000301766	7.54415e-05	0.000113162	0.000433789	0.000396068	0.000924158	0.00141453	0.00182946	0.00243299	0.0029045	0.00328171	0.00426244	0.00496028	0.00592216	0.00716694	0.00769503	0.00895868	0.0102978	0.0119952	0.0131268	0.015126	0.0163142	0.0184077	0.0194828	0.0207464	0.0229154	0.0255181	0.0271401	0.028366	0.0305161
Low magnesium and low temperature (3.75 mM Mg2+ and 30 ˚C)	23S	R2	R2-24	0.000264045	0.000150883	-0.000226325	0.000207464	3.77208e-05	7.54415e-05	-1.88604e-05	0.000282906	0.000226325	-5.65811e-05	0.000264045	1.88604e-05	9.43019e-05	0.000113162	1.88604e-05	0.000188604	0.000339487	0.000414928	0.000603532	0.000282906	0.00050923	0.000924158	0.00122592	0.00186718	0.00228211	0.00252729	0.00331943	0.0039984	0.00446991	0.00535635	0.00678974	0.00773275	0.00839287	0.00927931	0.011618	0.0126742	0.0143716	0.0154466	0.0168612	0.0184266	0.0198788	0.0213688	0.0235943	0.0251409	0.0265177	0.0281774
Low magnesium and low temperature (3.75 mM Mg2+ and 30 ˚C)	23S	R2	R2-24	7.54415e-05	0.000113162	0.000188604	0.000207464	0.000264045	7.54415e-05	1.88604e-05	9.43019e-05	0.000150883	0.000169743	0.000150883	-9.43019e-05	-5.65811e-05	-3.77208e-05	0.000207464	7.54415e-05	0.000188604	0	7.54415e-05	0.000433789	0.000660113	0.000810996	0.0011882	0.00175401	0.00201806	0.00237641	0.00294222	0.00411156	0.00439447	0.00554495	0.00694062	0.00754415	0.00877007	0.00924158	0.0107881	0.0118066	0.0136172	0.0147677	0.0158804	0.0177853	0.0191621	0.0202749	0.0225381	0.0235566	0.0251597	0.0270081
Low magnesium and low temperature (3.75 mM Mg2+ and 30 ˚C)	23S	R2	R2-26	4.85687e-05	4.85687e-05	-0.000242843	-0.000307602	0.000183476	0.000102529	-4.31776e-05	-0.000167287	-0.000183476	-0.000161896	-5.93671e-05	-3.77703e-05	5.39598e-05	-0.00038855	1.07984e-05	0.000140315	0.000129517	3.77703e-05	0.000140315	0.000588215	0.000755518	0.00125199	0.00152182	0.00222877	0.00270905	0.00364265	0.00451689	0.00563936	0.00637869	0.00724213	0.00873697	0.0103397	0.0107283	0.0123742	0.0139986	0.015202	0.0169937	0.0187097	0.0198646	0.0213702	0.023912	0.0253367	0.0270042	0.0290441	0.0301234	0.0326597
Low magnesium and low temperature (3.75 mM Mg2+ and 30 ˚C)	23S	R2	R2-26	-0.000178085	-0.000129517	0.000291412	-4.85687e-05	0.000232045	-0.000124125	0.000102529	1.07984e-05	-0.000102529	6.47583e-05	-0.000107936	-0.000102529	-2.6988e-05	-0.000178085	0.000205073	0.000302211	0.000161896	0.000151097	0.000447917	0.000474889	0.000933604	0.00133294	0.00200751	0.00290873	0.00332425	0.00448451	0.0054235	0.00686977	0.00783575	0.00933058	0.010874	0.0122015	0.0137234	0.0153531	0.0173013	0.0194599	0.0213325	0.023259	0.0245272	0.027247	0.0286879	0.0322982	0.0337876	0.0370093	0.0393676	0.0411107
Low magnesium and low temperature (3.75 mM Mg2+ and 30 ˚C)	23S	R2	R2-26	-0.000210464	-0.000145706	-9.71374e-05	-0.000307602	0.000151097	-0.000140315	-7.55567e-05	-0.000151097	4.31776e-05	-0.000275223	-0.000156505	4.31776e-05	3.77703e-05	-6.47583e-05	2.6988e-05	7.55567e-05	0.000113327	0.000183476	0.000237452	0.000717732	0.00069076	0.00151102	0.00161896	0.00271446	0.00311379	0.00407977	0.00519685	0.00589839	0.00730149	0.00840778	0.0101293	0.0115378	0.0128006	0.0147541	0.0161518	0.0179218	0.020183	0.0219638	0.0234587	0.0255148	0.0277327	0.0301288	0.0318934	0.0345	0.0368097	0.0387308
Low magnesium and low temperature (3.75 mM Mg2+ and 30 ˚C)	23S	R2	R2-26	-0.000188006	-0.000376013	-5.64019e-05	-0.000432415	4.38619e-05	6.26625e-05	0.000231868	-0.000269469	-0.000137865	-0.000225608	-0.000106543	5.01413e-05	0.000156666	-0.000169206	-4.38619e-05	-6.26061e-06	0.000169206	0.000231868	0.000426154	0.000683083	0.00114058	0.00173592	0.00216207	0.00313345	0.00367238	0.00520778	0.00637341	0.00809053	0.00987033	0.0114558	0.0133046	0.0152787	0.0181552	0.0206306	0.0232689	0.0263961	0.0290407	0.0322744	0.0351572	0.0383345	0.041963	0.0452155	0.0495021	0.052059	0.0565836	0.0602247
Low magnesium and low temperature (3.75 mM Mg2+ and 30 ˚C)	23S	R2	R2-26	-0.000225608	-0.000319611	-0.000225608	-7.52025e-05	0.000156666	-0.000144144	0.000100264	-0.000325871	-0.000213068	0.000225608	8.14631e-05	5.01413e-05	6.26061e-06	-0.000169206	-0.000119064	0.000256948	0.000112804	6.26625e-05	0.000332151	0.000777087	0.00102777	0.00171712	0.00236888	0.00341545	0.0040108	0.00522658	0.00682463	0.00891776	0.010566	0.0129411	0.0149214	0.0177227	0.0197156	0.0226046	0.025619	0.0286522	0.0315412	0.0356397	0.0386729	0.042527	0.0462496	0.0502541	0.0535818	0.0582444	0.0622238	0.0666545
Low magnesium and low temperature (3.75 mM Mg2+ and 30 ˚C)	23S	R2	R2-26	-9.40032e-05	-0.000169206	1.88006e-05	7.52025e-05	-0.000162945	2.50612e-05	-8.77426e-05	-0.000137865	5.01413e-05	-0.000131604	-0.000106543	0.000125344	0.000100264	-0.000131604	0.000200546	0.00029455	0.000206807	0.000382273	0.000407353	0.000701884	0.00117818	0.00179232	0.00236888	0.00352826	0.00448081	0.0058282	0.00759546	0.00927497	0.0114684	0.0133735	0.0163691	0.018456	0.0205804	0.0245787	0.0273111	0.0309458	0.0339101	0.0373694	0.0410606	0.0450839	0.0483364	0.0532434	0.0572103	0.0617601	0.0660404	0.070189
Low magnesium and low temperature (3.75 mM Mg2+ and 30 ˚C)	23S	R2	R2-26	3.77208e-05	0.000377208	7.54415e-05	0.000132023	7.54415e-05	0.000301766	9.43019e-05	1.88604e-05	0.000113162	-0.000169743	3.77208e-05	9.43019e-05	-1.88604e-05	0.000113162	0.000132023	0.000150883	0.000377208	0.000150883	0.000377208	0.000773275	0.000471509	0.00122592	0.00156541	0.00198034	0.00277248	0.00350803	0.00426244	0.00546951	0.00677088	0.00792136	0.009996	0.0113162	0.0138624	0.0155032	0.0173138	0.0195771	0.0215385	0.0241601	0.0263668	0.0294788	0.0316477	0.0339675	0.0364571	0.0401537	0.0419832	0.045793
Low magnesium and low temperature (3.75 mM Mg2+ and 30 ˚C)	23S	R2	R2-26	0.000113162	3.77208e-05	0.000339487	0.000132023	0.000188604	0.000150883	-1.88604e-05	0.00050923	0.000264045	9.43019e-05	0.000113162	9.43019e-05	-0.000169743	0.000188604	0.000207464	0.000377208	0.000339487	0.000188604	0.00049037	0.000358347	0.000697834	0.00137681	0.00152769	0.00201806	0.00269703	0.00335715	0.00422472	0.00505458	0.00612962	0.00761959	0.00897754	0.0101092	0.0117877	0.0137681	0.0154655	0.0170875	0.0192376	0.0207653	0.0234623	0.0260462	0.0274984	0.0300446	0.0313271	0.0341939	0.0362496	0.0388524
Low magnesium and low temperature (3.75 mM Mg2+ and 30 ˚C)	23S	R2	R2-26	0.000188604	0.000150883	-7.54415e-05	-5.65811e-05	0.000113162	-0.000226325	-5.65811e-05	5.65811e-05	7.54415e-05	-9.43019e-05	-0.000113162	5.65811e-05	-5.65811e-05	-3.77208e-05	5.65811e-05	7.54415e-05	0.000188604	0.000113162	0.000414928	0.000584672	0.000773275	0.00156541	0.00148997	0.00250843	0.0028102	0.00365891	0.00456421	0.00554495	0.00669543	0.00803452	0.00973195	0.0109767	0.0127308	0.0142207	0.0164085	0.0177288	0.0201429	0.0227268	0.0246694	0.0267252	0.0290073	0.0308367	0.034043	0.0366457	0.0377962	0.0410779
Low magnesium and low temperature (3.75 mM Mg2+ and 30 ˚C)	23S	R2	R2-27	-0.000259033	-0.000275223	-8.09478e-05	-4.85687e-05	2.15807e-05	-0.000237452	-0.000124125	-5.39598e-05	5.93671e-05	-0.000113327	7.01494e-05	-8.6339e-05	-0.000140315	-0.000275223	2.6988e-05	0.000172694	-0.000242843	-9.17463e-05	7.55567e-05	0.000215855	0.000156505	0.000329182	0.000469497	0.000965983	0.000555836	0.00132754	0.00152182	0.00180243	0.00205607	0.00266048	0.00318395	0.00376678	0.00391248	0.00468418	0.00522384	0.00595776	0.00663233	0.00747419	0.00793289	0.00874237	0.00984326	0.0101994	0.011527	0.0120612	0.0134481	0.0140094
Low magnesium and low temperature (3.75 mM Mg2+ and 30 ˚C)	23S	R2	R2-27	-0.000113327	-0.000226654	-0.000129517	1.61896e-05	-1.07984e-05	-0.000172694	5.39598e-05	-0.000102529	-0.000134908	-0.000259033	-0.000205073	-7.01494e-05	-0.000140315	3.23791e-05	-0.000151097	1.07984e-05	3.23791e-05	-1.07984e-05	5.93671e-05	0.000118718	0.000188884	0.000491078	0.000437118	0.000933604	0.00078249	0.00121422	0.0015542	0.00189957	0.00244462	0.00270905	0.00332966	0.00389629	0.00426865	0.00489464	0.00596856	0.00639488	0.00703707	0.00791131	0.0085319	0.00972993	0.0102642	0.0111708	0.012045	0.0127412	0.0137234	0.0149645
Low magnesium and low temperature (3.75 mM Mg2+ and 30 ˚C)	23S	R2	R2-27	-0.000291412	-0.000161896	1.61896e-05	-0.000226654	-7.55567e-05	-0.00033459	0.000134908	-2.15807e-05	-0.000183476	-0.000226654	-1.07984e-05	4.31776e-05	-0.000221263	-0.000129517	2.6988e-05	-3.77703e-05	-0.000161896	-5.93671e-05	0.000221263	0.000232045	0.000172694	0.00042632	0.000679962	0.0010955	0.00120342	0.00173228	0.00212083	0.00277381	0.00307602	0.00405278	0.00446293	0.0052886	0.00596856	0.00708023	0.00734467	0.00882331	0.00991881	0.0109549	0.011786	0.0129031	0.0145382	0.0155096	0.0165943	0.0179542	0.0192926	0.0210194
Low magnesium and low temperature (3.75 mM Mg2+ and 30 ˚C)	23S	R2	R2-27	-0.000188006	5.64019e-05	-0.000188006	0	-0.000144144	4.38619e-05	-0.000275749	-0.000231868	5.01413e-05	-5.64019e-05	-0.000125344	-6.26625e-05	-8.77426e-05	7.52025e-05	0.000162945	0.000219347	3.76013e-05	4.38619e-05	8.77426e-05	6.26625e-05	-2.50612e-05	0.000363473	0.000639222	0.00089617	0.000852289	0.00118444	0.00129724	0.00175472	0.00210567	0.00258195	0.00285144	0.00362226	0.00360346	0.00446201	0.00510751	0.0059786	0.00636715	0.00741999	0.00767066	0.0090431	0.00971993	0.010754	0.0116376	0.0127092	0.0135678	0.0145015
Low magnesium and low temperature (3.75 mM Mg2+ and 30 ˚C)	23S	R2	R2-27	-0.000376013	9.40032e-05	-0.000150405	-0.000112804	-0.000125344	-0.000162945	-5.01413e-05	-0.000175466	8.77426e-05	-3.76013e-05	-0.000162945	-4.38619e-05	-0.000106543	-7.52025e-05	5.01413e-05	0.000125344	-5.64019e-05	-3.13407e-05	8.77426e-05	-5.01413e-05	0.000162945	0.000137865	0.000338411	0.000802167	0.000814688	0.000940032	0.00146645	0.00154791	0.00199287	0.00261955	0.00281383	0.00347186	0.00382907	0.0042552	0.00493831	0.0058846	0.00646116	0.00730719	0.00819708	0.0088363	0.00951312	0.0107164	0.0117128	0.0125588	0.0143762	0.015028
Low magnesium and low temperature (3.75 mM Mg2+ and 30 ˚C)	23S	R2	R2-27	-0.000263209	-0.000376013	-0.000507617	5.64019e-05	-3.13407e-05	4.38619e-05	-0.000162945	-0.000382273	-2.50612e-05	-1.88006e-05	2.50612e-05	-6.26061e-06	0.000119064	-0.000357212	-2.50612e-05	0.000106543	-0.000131604	8.14631e-05	-0.000100264	-1.254e-05	5.01413e-05	0.000344672	0.000470016	0.000971372	0.000532678	0.00105284	0.00116564	0.00169832	0.00236888	0.00271355	0.00317105	0.00377267	0.00420508	0.00510123	0.00548352	0.00611021	0.00694997	0.0076832	0.00855429	0.00934391	0.010566	0.0116188	0.0122016	0.0136305	0.0143762	0.0156108
Low magnesium and low temperature (3.75 mM Mg2+ and 30 ˚C)	23S	R2	R2-27	0.000113162	0	0.000188604	0.000132023	0.000226325	0.000113162	0.000132023	-0.000132023	0.000226325	-0.000169743	7.54415e-05	0.000169743	-9.43019e-05	-7.54415e-05	0.000358347	0.000188604	7.54415e-05	3.77208e-05	0.000150883	0.000169743	-0.000207464	0.00050923	0.000433789	0.000584672	0.00126365	0.00120706	0.00124478	0.00169743	0.00156541	0.00248957	0.00335715	0.00339487	0.00413042	0.00441333	0.00546951	0.0059976	0.00678974	0.00771389	0.00803452	0.00922272	0.0100714	0.0110333	0.0118255	0.0131457	0.0139944	0.0148997
Low magnesium and low temperature (3.75 mM Mg2+ and 30 ˚C)	23S	R2	R2-27	0.000150883	-3.77208e-05	0.000188604	0.000207464	0	7.54415e-05	1.88604e-05	-9.43019e-05	0.000188604	0.000169743	0.000150883	5.65811e-05	-9.43019e-05	0.000113162	0.000320626	3.77208e-05	3.77208e-05	0	0.000414928	9.43019e-05	1.88604e-05	0.000622392	0.000358347	0.000810996	0.00107504	0.00105618	0.00116934	0.0010939	0.00152769	0.00215008	0.00279134	0.00260273	0.0028102	0.00350803	0.00426244	0.00456421	0.00535635	0.00571469	0.00633709	0.00741213	0.00761959	0.00843059	0.00963765	0.0102035	0.0113162	0.0117689
Low magnesium and low temperature (3.75 mM Mg2+ and 30 ˚C)	23S	R2	R2-27	0.000150883	3.77208e-05	0.000113162	9.43019e-05	0.000188604	0.000150883	-0.000169743	0.000320626	-7.54415e-05	5.65811e-05	-0.000188604	-0.000169743	5.65811e-05	0.000226325	0.000245185	0.000301766	-3.77208e-05	-7.54415e-05	0.000150883	0.000245185	0.000320626	0.000282906	0.000433789	0.000660113	0.00122592	0.0010939	0.000792136	0.00098074	0.00137681	0.00158427	0.00215008	0.0021878	0.00303652	0.00313082	0.00392296	0.00373435	0.00433789	0.00522432	0.00565811	0.00635595	0.00637481	0.00744985	0.00805338	0.00827971	0.00924158	0.009996
Low magnesium and low temperature (3.75 mM Mg2+ and 30 ˚C)	23S	R2	R2-28	0.000121938	0.000268263	0.00029265	9.75502e-05	4.87751e-05	0.000243875	0.000487751	0	0.000341426	0.000463363	-0.000268263	4.87751e-05	0.000121938	0.000414588	0.000243875	0.000341426	0.0001951	0.000487751	-0.000317038	0	9.75502e-05	-7.31626e-05	0.000512138	0.000463363	0.000268263	0.000463363	-2.43875e-05	0.000658464	0.000317038	0.000682851	0.000341426	0.000512138	0.000682851	0.000463363	0.000707239	0.00160958	0.00148764	0.00151203	0.00241437	0.00258508	0.00229243	0.00343864	0.00338987	0.00429221	0.00448731	0.00514577
Low magnesium and low temperature (3.75 mM Mg2+ and 30 ˚C)	23S	R2	R2-28	2.43875e-05	0.000268263	0.000243875	0.000243875	9.75502e-05	0.0001951	0.000390201	0.00029265	0.000536526	0.000317038	0.000219488	9.75502e-05	0.000268263	0.000268263	0.000682851	0.000487751	0.000341426	0.000243875	-2.43875e-05	9.75502e-05	-9.75502e-05	-0.000170713	0.000414588	-2.43875e-05	0.000219488	0.000317038	0.000560913	0.000609689	0.000268263	0.000731626	0.000585301	0.000707239	0.000731626	0.00104866	0.00124376	0.00170713	0.00168274	0.001951	0.00221927	0.00258508	0.00278018	0.00353619	0.00392639	0.00443853	0.00482873	0.0052921
Low magnesium and low temperature (3.75 mM Mg2+ and 30 ˚C)	23S	R2	R2-28	-7.31626e-05	2.43875e-05	0.000487751	-0.000341426	0.000146325	0	4.87751e-05	0.000585301	0.000341426	0.000463363	0.000121938	0.000146325	2.43875e-05	0.000219488	0.000146325	0.000438976	0.000341426	0.000341426	2.43875e-05	-9.75502e-05	0.00029265	-0.000170713	0.000463363	0.000121938	-7.31626e-05	0.000414588	0.000268263	0.000560913	0.000365813	0.000731626	0.000341426	0.000658464	0.000487751	0.000999889	0.000853564	0.00141448	0.00153642	0.0025363	0.00260947	0.0025363	0.00312161	0.00368252	0.00397517	0.00443853	0.00487751	0.0056823
Low magnesium and low temperature (3.75 mM Mg2+ and 30 ˚C)	23S	R2	R2-30	0.000219488	0.000121938	0.000487751	9.75502e-05	0.000390201	0.000341426	0.000438976	0.0001951	0.0001951	0.000414588	0.000121938	0.0001951	0.000365813	0.000804789	0.000390201	0.000341426	0.000341426	4.87751e-05	7.31626e-05	-0.0001951	0.00029265	0.000219488	0.000512138	0.000512138	0.000609689	0.000658464	0.000707239	0.00134131	0.00114621	0.00209733	0.00204855	0.00256069	0.00297528	0.00275579	0.00378007	0.00512138	0.00558475	0.00629199	0.00714555	0.00848686	0.00897461	0.0107061	0.0114865	0.0120474	0.0130717	0.0152422
Low magnesium and low temperature (3.75 mM Mg2+ and 30 ˚C)	23S	R2	R2-30	2.43875e-05	0.000121938	0.000585301	0.0001951	0.0001951	0.000390201	0.000438976	-4.87751e-05	0.000341426	0.000512138	0.000121938	0.000146325	7.31626e-05	0.000365813	0.000634076	0.000438976	0.000341426	0.000390201	-2.43875e-05	0	-4.87751e-05	0.000414588	0.000560913	0.000219488	0.000707239	0.000658464	0.00114621	0.00129254	0.00124376	0.00180468	0.00199978	0.00265824	0.00268263	0.00353619	0.00417027	0.00546281	0.0058774	0.00663341	0.0078284	0.00834054	0.00907216	0.0107061	0.0116329	0.013218	0.0139497	0.0150959
Low magnesium and low temperature (3.75 mM Mg2+ and 30 ˚C)	23S	R2	R2-30	0.000121938	0.000560913	0.000487751	0.000146325	0.000536526	0.000243875	0.000585301	-0.000146325	-0.0001951	0.000414588	-0.000219488	0.0001951	-2.43875e-05	0.000317038	0.00029265	0.00029265	0.000390201	0.000243875	-0.000121938	0.0001951	9.75502e-05	0.000170713	0.000317038	0.000317038	0.000512138	0.000999889	0.000609689	0.00104866	0.00114621	0.00209733	0.00209733	0.00246314	0.00282895	0.00309722	0.00353619	0.00492628	0.00543842	0.00653586	0.007048	0.00775524	0.00863319	0.00948675	0.0109988	0.0119499	0.0120474	0.0138277
Low magnesium and low temperature (3.75 mM Mg2+ and 30 ˚C)	23S	R2	R2-31	-8.09478e-05	-0.000275223	-0.000145706	-0.000307602	7.01494e-05	-0.000172694	-4.31776e-05	-0.000264424	-5.39598e-05	-9.71374e-05	0.000102529	-0.000134908	0.000248235	-0.000226654	7.55567e-05	0.000140315	9.71374e-05	3.77703e-05	0.000302211	0.000377751	0.000512675	0.00100914	0.0015542	0.00216401	0.00254715	0.00361027	0.00438737	0.00538033	0.00658915	0.00793828	0.00933599	0.0104045	0.0116997	0.0132323	0.0146138	0.0163353	0.018305	0.0199563	0.021775	0.0242682	0.0255633	0.0278784	0.0295945	0.0321363	0.0342517	0.0358329
Low magnesium and low temperature (3.75 mM Mg2+ and 30 ˚C)	23S	R2	R2-31	-0.000275223	3.23791e-05	-3.23791e-05	-0.000178085	-4.31776e-05	-0.000172694	-5.93671e-05	-0.000102529	-0.000329182	-0.000194275	0.000151097	-5.39598e-05	7.01494e-05	-6.47583e-05	7.55567e-05	9.17463e-05	0.000129517	-0.000124125	0.000350779	0.00042632	0.000609812	0.00109009	0.00161896	0.00209925	0.00259572	0.00344838	0.0041931	0.00513748	0.00613585	0.0074364	0.00863984	0.0100321	0.011133	0.0126009	0.0140633	0.0156067	0.0174631	0.0188555	0.0205769	0.0224387	0.0244786	0.0262757	0.027927	0.0305983	0.0324871	0.0350396
Low magnesium and low temperature (3.75 mM Mg2+ and 30 ˚C)	23S	R2	R2-31	-0.000307602	-0.000323791	0	-0.000178085	5.39113e-06	0.000134908	-7.55567e-05	-2.15807e-05	0.000124125	1.61896e-05	0.000215855	2.6988e-05	7.01494e-05	-0.000145706	0.000221263	0.000237452	0.000178085	0.000167287	0.000464106	0.000604405	0.00104693	0.00167292	0.00228273	0.00300587	0.00366423	0.00479211	0.00629774	0.00754973	0.00880712	0.0104639	0.0123958	0.0141929	0.0162813	0.0180891	0.0206363	0.0224064	0.0252665	0.0269664	0.0296755	0.0326867	0.0350828	0.0374788	0.0412186	0.0433071	0.0476729	0.0493188
Low magnesium and low temperature (3.75 mM Mg2+ and 30 ˚C)	23S	R2	R2-31	-0.000188006	-0.000188006	-0.000206807	-0.000112804	-0.000219347	0.000250669	8.14631e-05	-2.50612e-05	-2.50612e-05	-0.000244408	-3.13407e-05	0.000144144	0.000175466	9.40032e-05	6.89419e-05	0.000219347	1.88006e-05	-0.000106543	0.000407353	0.00057028	0.000651762	0.0010403	0.00159805	0.00232502	0.00261955	0.00376013	0.00475656	0.00568405	0.00714424	0.00856055	0.00995808	0.0113681	0.0129098	0.015498	0.0169707	0.0194963	0.0214265	0.0240586	0.0263773	0.0287838	0.0316979	0.03433	0.0369996	0.0401958	0.0429532	0.0449774
Low magnesium and low temperature (3.75 mM Mg2+ and 30 ˚C)	23S	R2	R2-31	-0.000357212	0	-1.88006e-05	-0.000357212	0.000119064	8.14631e-05	2.50612e-05	-0.000269469	0.000162945	-3.76013e-05	0.000325871	8.77426e-05	-5.01413e-05	5.64019e-05	5.01413e-05	0.000350951	-5.64019e-05	0.000250669	0.000256948	0.000701884	0.000858569	0.00164192	0.00197407	0.00294544	0.00322117	0.00409854	0.00547098	0.00681209	0.00802787	0.00989539	0.0115185	0.013643	0.0153351	0.0174156	0.0199788	0.0219027	0.0245662	0.0276307	0.0297802	0.0325439	0.0353076	0.0386165	0.0418314	0.0443695	0.0484242	0.05105
Low magnesium and low temperature (3.75 mM Mg2+ and 30 ˚C)	23S	R2	R2-31	0	0	5.64019e-05	7.52025e-05	-0.000144144	0.000137865	-0.000388553	-0.000307071	-0.000100264	-1.88006e-05	-3.13407e-05	-0.000100264	0.00028827	-0.000112804	8.77426e-05	-8.14631e-05	0.000225608	6.26061e-06	0.000482556	0.000513878	0.000651762	0.00134111	0.00203047	0.00279503	0.00342798	0.00462496	0.00520778	0.0069813	0.00814067	0.00968859	0.0120637	0.0136806	0.0156923	0.0176601	0.020524	0.0230872	0.0254498	0.0278375	0.0309082	0.0332583	0.0367928	0.0400642	0.0435047	0.0455351	0.049195	0.0524224
Low magnesium and low temperature (3.75 mM Mg2+ and 30 ˚C)	23S	R2	R2-31	0.000188604	3.77208e-05	0.000113162	0.000320626	0.000150883	7.54415e-05	9.43019e-05	-0.000207464	0.000113162	0.000245185	7.54415e-05	-5.65811e-05	0.000132023	0.000113162	0.000320626	-7.54415e-05	0.000264045	0.000188604	0.000377208	0.000584672	0.000622392	0.00133909	0.00171629	0.00262159	0.00330057	0.00388524	0.00479054	0.00584672	0.00744985	0.00848717	0.0109767	0.0122215	0.014315	0.0161445	0.0177288	0.0198411	0.022557	0.0242356	0.0269703	0.0292524	0.0315345	0.0342693	0.036872	0.0395125	0.0428885	0.0450763
Low magnesium and low temperature (3.75 mM Mg2+ and 30 ˚C)	23S	R2	R2-31	0.000226325	0.000113162	0.000113162	0.000207464	0.000226325	-0.000188604	-0.000169743	-0.000169743	0.000113162	5.65811e-05	-0.000113162	1.88604e-05	-1.88604e-05	0.000113162	0.000320626	0.00049037	0.000301766	0	0.000792136	0.0009996	0.000848717	0.00137681	0.00216894	0.00265931	0.00326285	0.00388524	0.0050923	0.00603532	0.00703492	0.00814768	0.00992056	0.0112408	0.0126553	0.0147865	0.0161068	0.0187095	0.020935	0.022425	0.0247448	0.0266497	0.0289695	0.0310253	0.0339298	0.0357404	0.0384374	0.0412665
Low magnesium and low temperature (3.75 mM Mg2+ and 30 ˚C)	23S	R2	R2-31	0.000113162	0	0.000113162	0.000358347	7.54415e-05	0.000150883	0.000132023	0.000207464	0.000339487	0.000245185	7.54415e-05	-5.65811e-05	-0.000132023	0.000226325	0.000320626	0.000150883	0.000150883	0.000188604	0.000339487	0.000773275	0.000735555	0.00156541	0.00194262	0.00273475	0.00311196	0.00407384	0.00463965	0.00569583	0.00669543	0.00788364	0.01026	0.0111276	0.0131834	0.0145225	0.0162954	0.0179174	0.0205578	0.0220478	0.0243299	0.0265365	0.028366	0.0308367	0.0336281	0.0347974	0.0377962	0.0399463
Low magnesium and low temperature (3.75 mM Mg2+ and 30 ˚C)	23S	R2	R2-32	1.61896e-05	-8.09478e-05	-0.000145706	-0.000145706	-0.000286021	-0.000124125	5.39598e-05	-0.000458699	-0.000248235	-0.000129517	0.000183476	-2.15807e-05	0.000151097	-3.23791e-05	-5.39598e-05	0.000107936	0	-0.000140315	0.000124125	0.000312993	5.93671e-05	0.000491078	0.000874237	0.00125739	0.00131675	0.0016999	0.00250938	0.0029357	0.0038855	0.00492702	0.00587142	0.00674566	0.00781417	0.00949248	0.0105988	0.0118184	0.0133348	0.015229	0.0163677	0.0181809	0.0197513	0.0219531	0.0233939	0.0258547	0.0275816	0.0293247
Low magnesium and low temperature (3.75 mM Mg2+ and 30 ˚C)	23S	R2	R2-32	-0.000194275	-4.85687e-05	-1.61896e-05	-0.00035617	0.000183476	3.77703e-05	-9.17463e-05	7.55567e-05	1.07984e-05	-1.61896e-05	0.000248235	0.000221263	8.6339e-05	-1.61896e-05	7.55567e-05	-3.77703e-05	-8.09478e-05	0.000167287	0.000188884	0.000442509	0.000269831	0.000701542	0.000906616	0.00153262	0.00191576	0.00241225	0.00317315	0.00397183	0.0048083	0.0063517	0.00711802	0.00860746	0.00974073	0.01184	0.0131243	0.0146354	0.0163461	0.0185317	0.0202208	0.0225683	0.0248024	0.0269718	0.0292707	0.0319258	0.0343651	0.0362214
Low magnesium and low temperature (3.75 mM Mg2+ and 30 ˚C)	23S	R2	R2-32	-0.000226654	-0.000145706	-8.09478e-05	-3.23791e-05	-1.07984e-05	2.15807e-05	8.6339e-05	-0.000199666	-0.000183476	0.000194275	-0.000156505	7.55567e-05	-0.000156505	-0.000129517	-3.77703e-05	-0.000102529	-1.61896e-05	5.39113e-06	0.000107936	0.000151097	0.000350779	0.000442509	0.000793289	0.00124121	0.00177005	0.00228273	0.00281698	0.00377756	0.00456546	0.00563936	0.00682661	0.00839699	0.00941694	0.0112409	0.0122663	0.0140202	0.0156175	0.0183212	0.0188285	0.0212569	0.0233454	0.0257738	0.0276842	0.0300155	0.0325033	0.034813
Low magnesium and low temperature (3.75 mM Mg2+ and 30 ˚C)	23S	R2	R2-32	-0.00030081	-0.000338411	-1.88006e-05	-7.52025e-05	0.000100264	-5.01413e-05	0.000213068	-0.000325871	1.254e-05	-0.00030081	2.50612e-05	-0.000100264	0.000250669	-0.000376013	1.254e-05	-6.26061e-06	0.000169206	4.38619e-05	-4.38619e-05	0.000137865	6.89419e-05	0.000513878	0.000714424	0.00125338	0.00171712	0.00206807	0.00280129	0.00391679	0.00451215	0.00574045	0.00711918	0.00817201	0.00973247	0.0113618	0.0128534	0.0150593	0.0167075	0.0192644	0.0206995	0.0232752	0.0254373	0.0279753	0.0305698	0.0331643	0.0358841	0.0391492
Low magnesium and low temperature (3.75 mM Mg2+ and 30 ˚C)	23S	R2	R2-32	-0.000413614	-0.00028201	0.000150405	-0.000112804	8.14631e-05	-0.000162945	-0.000106543	-0.000269469	0.000181746	-0.000188006	-0.000181746	8.77426e-05	0.000137865	-0.000319611	0.000332151	6.89419e-05	0.000112804	-3.13407e-05	-4.38619e-05	0.000137865	0.000463755	0.000495077	0.000846029	0.00142259	0.00171712	0.00238768	0.00263209	0.00359718	0.00477536	0.00562765	0.00728839	0.00841642	0.00975127	0.0115687	0.0133046	0.0148901	0.0166323	0.0191328	0.0207935	0.023388	0.0257005	0.0288214	0.0315663	0.0339351	0.0362602	0.0389048
Low magnesium and low temperature (3.75 mM Mg2+ and 30 ˚C)	23S	R2	R2-32	-0.000526418	-7.52025e-05	-0.000206807	1.88006e-05	-0.000332151	-3.13407e-05	-6.89419e-05	-0.00028827	-8.14631e-05	0	0.000100264	-0.000269469	-8.77426e-05	-0.000150405	-8.14631e-05	0.000256948	-3.76013e-05	8.14631e-05	0.000181746	0.000194267	0.000162945	0.000626682	0.000770826	0.00121578	0.00149151	0.00268849	0.00317731	0.004086	0.00526418	0.00656768	0.007702	0.00907445	0.0108417	0.0124523	0.0138874	0.0160745	0.0180987	0.0201292	0.0226736	0.0253997	0.0275241	0.0299306	0.0327695	0.0352136	0.038065	0.0404464
Low magnesium and low temperature (3.75 mM Mg2+ and 30 ˚C)	23S	R2	R2-32	0.000188604	0.000113162	0.000188604	0.000132023	0.000188604	-3.77208e-05	-0.000282906	0.000132023	-3.77208e-05	-1.88604e-05	0.000113162	1.88604e-05	-9.43019e-05	0.000264045	0.000396068	-3.77208e-05	0.000301766	-3.77208e-05	0.000264045	0.000433789	0.000320626	0.000471509	0.000810996	0.00130137	0.00137681	0.00184832	0.00260273	0.00297994	0.00364005	0.00463965	0.00577128	0.00629937	0.00797794	0.00871349	0.0101846	0.0117689	0.0139944	0.0143905	0.0167857	0.0187661	0.0204069	0.0222741	0.0242356	0.0264611	0.0284037	0.0301766
Low magnesium and low temperature (3.75 mM Mg2+ and 30 ˚C)	23S	R2	R2-32	0.000150883	3.77208e-05	0.000113162	0.000207464	0.000113162	-0.000226325	0.000282906	0.000245185	0.000113162	1.88604e-05	-3.77208e-05	1.88604e-05	0.000132023	3.77208e-05	0.000396068	-7.54415e-05	3.77208e-05	-3.77208e-05	0.000301766	0.000433789	0.000471509	0.000546951	0.000961879	0.0011882	0.00137681	0.00177288	0.00233869	0.00316854	0.00356461	0.00445105	0.00614848	0.00626164	0.00737441	0.00867577	0.00969423	0.0113162	0.0128251	0.0145791	0.0164462	0.0177099	0.0195016	0.0212556	0.0231794	0.0253672	0.0266309	0.029045
Low magnesium and low temperature (3.75 mM Mg2+ and 30 ˚C)	23S	R2	R2-32	0.000150883	3.77208e-05	7.54415e-05	0.000132023	0	-7.54415e-05	-5.65811e-05	-5.65811e-05	0.000264045	-9.43019e-05	-3.77208e-05	-0.000245185	-1.88604e-05	0	-1.88604e-05	-0.000150883	-0.000377208	-3.77208e-05	7.54415e-05	0.000207464	0.000282906	0.000584672	0.000848717	0.00126365	0.00152769	0.00177288	0.00211236	0.0030931	0.00356461	0.00426244	0.00528091	0.00648797	0.00714808	0.00852489	0.00958107	0.0105995	0.0123347	0.0134097	0.0152769	0.0171064	0.0181437	0.0199731	0.0218215	0.0233303	0.0248203	0.0268572
Low magnesium and low temperature (3.75 mM Mg2+ and 30 ˚C)	23S	R2	R2-37	0.000268263	0.000317038	0.000390201	-9.75502e-05	0.000438976	4.87751e-05	0.00029265	0.00029265	0.000243875	7.31626e-05	-2.43875e-05	0.000390201	-7.31626e-05	0.000609689	0.000634076	0.000341426	0.00029265	0.000390201	0.000170713	0.0001951	0.0001951	0.000121938	0.000317038	0.000658464	0.000365813	0.000999889	0.000804789	0.00148764	0.00163397	0.0025363	0.00248753	0.00338987	0.00365813	0.00451169	0.00543842	0.00682851	0.00738942	0.00868196	0.0100233	0.0109744	0.0119987	0.0141204	0.0149983	0.0165835	0.0181443	0.0207538
Low magnesium and low temperature (3.75 mM Mg2+ and 30 ˚C)	23S	R2	R2-37	0.000121938	0.000317038	0.000829176	0.000536526	0.000341426	0.0001951	0.000341426	0.000438976	0.000341426	0.000317038	0.000268263	9.75502e-05	0.000121938	0.000414588	0.000390201	9.75502e-05	0.00029265	9.75502e-05	2.43875e-05	0.000487751	0.000634076	0.000121938	0.000414588	0.000463363	0.000658464	0.00119499	0.00114621	0.00187784	0.00178029	0.00238998	0.00282895	0.00295089	0.00385323	0.00446292	0.00538965	0.00692606	0.00807228	0.00868196	0.00982818	0.0110719	0.0116572	0.0134863	0.0150471	0.0162909	0.0179005	0.0197295
Low magnesium and low temperature (3.75 mM Mg2+ and 30 ˚C)	23S	R2	R2-37	0.000121938	0.000170713	0.000390201	-0.000243875	0.000390201	0.000341426	0.0001951	-0.0001951	0.000243875	0.000414588	0.000170713	0.000243875	0.000219488	0.000609689	0.000243875	0.000390201	0.000536526	0.000585301	-0.000219488	0	0.000341426	0.000268263	0.000707239	0.000268263	0.000609689	0.000999889	0.00119499	0.00139009	0.00168274	0.00219488	0.00238998	0.00285334	0.00375568	0.00441414	0.00495067	0.00595056	0.00709677	0.00790156	0.00929165	0.00985257	0.0111207	0.0127547	0.0136326	0.0155593	0.0159007	0.017681
Low magnesium and low temperature (3.75 mM Mg2+ and 30 ˚C)	23S	R2	R2-38	0.000365813	7.31626e-05	0	4.87751e-05	0.000146325	4.87751e-05	0.000390201	0.000341426	0.0001951	0.000365813	2.43875e-05	0.000390201	-7.31626e-05	0.000121938	0.0001951	0.0001951	0.000390201	0	-2.43875e-05	0.000243875	0.000146325	0.000219488	0.000560913	0.000317038	0.000658464	0.000804789	0.000512138	0.00163397	0.00153642	0.0021461	0.00209733	0.00299967	0.00321916	0.00387762	0.00451169	0.00560913	0.00612127	0.00668219	0.00777963	0.00892584	0.00970624	0.0110476	0.0123157	0.0128766	0.0141448	0.0151934
Low magnesium and low temperature (3.75 mM Mg2+ and 30 ˚C)	23S	R2	R2-38	2.43875e-05	0.000463363	0	-0.0001951	0.00029265	-0.000243875	0.000243875	0.00029265	0.000390201	0.000512138	0.000219488	0.000146325	-2.43875e-05	0.000414588	0.000243875	0.000146325	0.000243875	0.000438976	7.31626e-05	0.000146325	0.0001951	-7.31626e-05	0.000365813	0.000268263	0.000414588	0.000902339	0.000707239	0.00139009	0.00173152	0.00209733	0.0023412	0.00299967	0.00351181	0.00363374	0.0047068	0.00526771	0.00621882	0.00658464	0.0080235	0.00887706	0.00926727	0.0102672	0.011389	0.0130229	0.0136082	0.0147545
Low magnesium and low temperature (3.75 mM Mg2+ and 30 ˚C)	23S	R2	R2-38	2.43875e-05	-2.43875e-05	0.000438976	0.0001951	0.000243875	0.00029265	0.000487751	0.000146325	4.87751e-05	0.000365813	0.000219488	0.000243875	-7.31626e-05	0.000268263	0.00029265	0.000341426	0.0001951	0.000243875	2.43875e-05	9.75502e-05	0.000487751	0.000414588	0.000317038	0.000170713	0.000512138	0.000999889	0.000902339	0.00168274	0.00148764	0.001951	0.00219488	0.00280457	0.00302405	0.00334109	0.00412149	0.00512138	0.00592617	0.00648709	0.007048	0.00799911	0.00887706	0.00973063	0.0107549	0.0117548	0.0124376	0.0132912
Low magnesium and low temperature (3.75 mM Mg2+ and 30 ˚C)	23S	R2	R2-40	-0.00035617	-0.000178085	-8.09478e-05	-4.85687e-05	-1.07984e-05	-0.000124125	0.000183476	-0.000199666	-2.15807e-05	8.09478e-05	5.39113e-06	-0.000118718	5.39113e-06	0	7.55567e-05	0.000156505	-1.61896e-05	-0.000140315	-8.6339e-05	-0.000188884	-0.000134908	-0.000107936	-0.000178085	5.93671e-05	0.000102529	0	-0.000210464	3.77703e-05	0.000145706	0.000280614	0.000496485	0.000852656	0.000820277	0.00104152	0.00111169	0.00129517	0.00159738	0.00177546	0.00225035	0.00242843	0.0031084	0.00339981	0.00343219	0.00401501	0.00464101	0.00489464
Low magnesium and low temperature (3.75 mM Mg2+ and 30 ˚C)	23S	R2	R2-40	-0.000113327	-8.09478e-05	0.000129517	-1.61896e-05	-1.07984e-05	8.6339e-05	-0.000221263	-8.6339e-05	-8.6339e-05	-0.000178085	-9.17463e-05	-0.000167287	0.000151097	0	-2.15807e-05	0.000124125	-0.000145706	-7.55567e-05	9.17463e-05	-5.93671e-05	-0.000215855	5.39113e-06	-4.85687e-05	2.6988e-05	-2.6988e-05	4.85687e-05	6.47583e-05	0.000312993	0.000194275	0.000588215	0.000480296	0.000561244	0.000480296	0.00078249	0.00119264	0.00132754	0.00148405	0.00193736	0.00189418	0.00242843	0.0026389	0.00307602	0.00335124	0.00398263	0.00405819	0.0046518
Low magnesium and low temperature (3.75 mM Mg2+ and 30 ˚C)	23S	R2	R2-40	8.09478e-05	-0.000113327	-0.000113327	-0.000259033	0.000248235	-7.55567e-05	5.39113e-06	-3.77703e-05	1.07984e-05	-0.000242843	7.01494e-05	-8.6339e-05	5.39598e-05	6.47583e-05	0.000156505	0.000124125	-9.71374e-05	2.15807e-05	0.000107936	8.6339e-05	-0.000296803	-2.6988e-05	4.85687e-05	0.000107936	0.000199666	0.000129517	4.85687e-05	0.000312993	0.00035617	0.000474889	0.000626002	0.000771708	0.00070695	0.000992955	0.00124121	0.00171609	0.0018726	0.0020183	0.00234749	0.0029465	0.00314078	0.00352933	0.00406358	0.00459784	0.00501337	0.00568793
Low magnesium and low temperature (3.75 mM Mg2+ and 30 ˚C)	23S	R2	R2-40	-0.000188006	0.000150405	-5.64019e-05	-0.00030081	4.38619e-05	-5.01413e-05	-1.254e-05	-4.38619e-05	-0.000119064	-0.000131604	0.000137865	-0.000100264	8.14631e-05	-0.000225608	1.254e-05	-0.000119064	-0.000112804	-0.000106543	0.000181746	-0.000162945	-0.000194267	-0.000106543	-1.88006e-05	8.77426e-05	0.000137865	-3.76013e-05	9.40032e-05	0.000382273	0.000488816	0.000457476	0.000463755	0.000726964	0.000839768	0.0013223	0.00138499	0.00193647	0.00230622	0.00287024	0.00327131	0.00389173	0.00438055	0.00481296	0.00543338	0.00614781	0.00655516	0.00735731
Low magnesium and low temperature (3.75 mM Mg2+ and 30 ˚C)	23S	R2	R2-40	-0.000131604	-0.000244408	5.64019e-05	-0.000376013	0.000119064	-6.89419e-05	0.000156666	-6.26625e-05	-0.000156666	-0.000188006	0.000156666	-2.50612e-05	8.14631e-05	-1.88006e-05	-8.14631e-05	0.000106543	-5.64019e-05	-0.000388553	0.000125344	-0.000106543	-2.50612e-05	0.000156666	-9.40032e-05	0.000144144	-0.000125344	0.000188006	-0.000131604	0.000325871	0.000112804	0.000457476	0.00089617	0.000933771	0.000708163	0.00141631	0.00147899	0.00188006	0.00209941	0.00270103	0.0028389	0.00387293	0.00394813	0.00466256	0.00517017	0.00565899	0.00655516	0.0070189
Low magnesium and low temperature (3.75 mM Mg2+ and 30 ˚C)	23S	R2	R2-40	-0.000150405	-0.000169206	1.88006e-05	-0.000225608	0.000137865	-8.77426e-05	-0.000369752	-6.26061e-06	-2.50612e-05	-0.000244408	-1.254e-05	-4.38619e-05	-1.254e-05	0.000112804	-4.38619e-05	-6.26625e-05	-0.000112804	-0.00031335	-0.000156666	-0.000350951	3.13407e-05	0.000231868	1.88006e-05	0.000426154	-0.000144144	5.64019e-05	9.40032e-05	0.000382273	0.000733225	0.0010591	0.00110298	0.00149779	0.00149779	0.00192393	0.00264463	0.0028389	0.00339665	0.00405468	0.00434295	0.00509497	0.00543338	0.00616661	0.00688103	0.00823468	0.00903684	0.00940658
Low magnesium and low temperature (3.75 mM Mg2+ and 30 ˚C)	23S	R2	R2-40	0.000188604	0.000301766	0.000339487	9.43019e-05	0.000264045	3.77208e-05	5.65811e-05	5.65811e-05	0.000339487	0.000132023	-0.000150883	9.43019e-05	-1.88604e-05	0.000452649	0.000396068	7.54415e-05	3.77208e-05	3.77208e-05	0.000377208	0.000169743	-9.43019e-05	0.000282906	0.000132023	0.000396068	0.000207464	0.000264045	0.000188604	0.00049037	0.000584672	0.000339487	0.00101846	0.000867577	0.000848717	0.00132023	0.00147111	0.00169743	0.00203692	0.00235755	0.00279134	0.00352689	0.00335715	0.00424358	0.00488484	0.0051866	0.00569583	0.00637481
Low magnesium and low temperature (3.75 mM Mg2+ and 30 ˚C)	23S	R2	R2-40	0.000113162	7.54415e-05	7.54415e-05	5.65811e-05	0.000113162	-3.77208e-05	0.000169743	0.000132023	7.54415e-05	-1.88604e-05	0.000226325	0.000207464	1.88604e-05	7.54415e-05	0.000207464	-7.54415e-05	0.000301766	-0.000188604	0.000301766	5.65811e-05	5.65811e-05	0.000282906	0.000169743	0.000320626	0.000584672	0.000452649	0.000301766	0.000528091	0.000320626	0.000452649	0.000905298	0.000678974	0.0009996	0.00113162	0.00139567	0.00158427	0.00211236	0.00231983	0.00264045	0.00326285	0.00369663	0.00382866	0.00450763	0.00488484	0.00554495	0.00592216
Low magnesium and low temperature (3.75 mM Mg2+ and 30 ˚C)	23S	R2	R2-40	7.54415e-05	0.000339487	0.000188604	5.65811e-05	3.77208e-05	-3.77208e-05	-9.43019e-05	9.43019e-05	0.000150883	1.88604e-05	7.54415e-05	5.65811e-05	-1.88604e-05	0.000150883	0.000207464	-3.77208e-05	0	0	0.000188604	-0.000132023	-1.88604e-05	0.000282906	0.000132023	5.65811e-05	0.000282906	0.000226325	0.000377208	0.000452649	0.000358347	0.000452649	0.000905298	0.000754415	0.00115048	0.00120706	0.00150883	0.00188604	0.00215008	0.00224438	0.00275361	0.00333829	0.00354575	0.00379094	0.00420586	0.00484712	0.00497914	0.00573355
Low magnesium and optimal temperature (3.75 mM Mg2+ and 37 ˚C)	16S	R0	Wild type	0.000577885	0.000405451	0.000410112	0.000419433	0.000368169	0.000554583	0.000498659	0.000722356	0.00169171	0.00344401	0.00613304	0.00957704	0.0142188	0.0201001	0.02662	0.0335919	0.0417755	0.0499591	0.0589909	0.0673422	0.0760105	0.0859371	0.0951553	0.103935	0.112534	0.121216	0.129712	0.139899	0.14861	0.15533	0.165452	0.173603	0.183087	0.19039	0.200666	0.20926	0.218291	0.226307	0.238336	0.246039	0.255388	0.26366	0.27079	0.280106	0.289124	0.298147
Low magnesium and optimal temperature (3.75 mM Mg2+ and 37 ˚C)	16S	R0	Wild type	0.000577885	0.000573225	0.000521961	0.000568564	0.0005173	0.000535942	0.000535942	0.000946053	0.00223231	0.00407782	0.00715832	0.0107515	0.0154677	0.0220575	0.0287078	0.036444	0.0446463	0.0536314	0.0620853	0.0712383	0.0800743	0.090411	0.100692	0.108074	0.118313	0.127069	0.13633	0.146405	0.153755	0.16191	0.172182	0.1805	0.189611	0.199394	0.207917	0.216399	0.225058	0.233223	0.245158	0.251315	0.260682	0.269327	0.281379	0.287432	0.298203	0.307859
Low magnesium and optimal temperature (3.75 mM Mg2+ and 37 ˚C)	16S	R0	Wild type	0.000559243	0.000535942	0.000410112	0.000400791	0.000480017	0.0005173	0.000573225	0.00111383	0.00240009	0.00461842	0.00760571	0.0115344	0.0165862	0.0225795	0.030516	0.0382523	0.0462681	0.055421	0.0647324	0.0742582	0.0833739	0.0931886	0.102798	0.111541	0.120792	0.129213	0.139256	0.149164	0.158359	0.166832	0.175966	0.184024	0.194011	0.203085	0.211198	0.223129	0.230129	0.240456	0.249986	0.259163	0.268269	0.275628	0.28658	0.294013	0.303926	0.31224
Low magnesium and optimal temperature (3.75 mM Mg2+ and 37 ˚C)	16S	R0	Wild type	0.000447395	0.000480017	0.000540602	0.000419433	0.000535942	0.000480017	0.000610507	0.00107654	0.00254922	0.00439472	0.00725152	0.0109379	0.0156355	0.0216101	0.0281113	0.0356052	0.0424093	0.0513758	0.0598484	0.0679015	0.0769985	0.0849304	0.0934403	0.102854	0.110726	0.11855	0.128798	0.136824	0.144322	0.151415	0.161705	0.167936	0.178389	0.187594	0.194048	0.20486	0.212438	0.220901	0.230059	0.236532	0.245638	0.256874	0.264378	0.272053	0.282264	0.288807
Low magnesium and optimal temperature (3.75 mM Mg2+ and 37 ˚C)	16S	R0	CS-01	0.000447395	0.000330886	0.000428753	0.000363508	0.000330886	0.000424093	0.000330886	0.00038681	0.000424093	0.000535942	0.000950714	0.00131888	0.00215775	0.00336012	0.00499591	0.00704647	0.00987997	0.0131981	0.0165256	0.0203658	0.0246533	0.029062	0.0336944	0.0383361	0.0433367	0.0479365	0.0524431	0.0574856	0.0632504	0.0681997	0.0729347	0.0773014	0.0828706	0.0891667	0.0945401	0.100039	0.105827	0.112408	0.117483	0.123994	0.130621	0.136674	0.143376	0.149355	0.155223	0.162176
Low magnesium and optimal temperature (3.75 mM Mg2+ and 37 ˚C)	16S	R0	CS-01	0.000577885	0.000274961	0.000335546	0.000326225	0.000480017	0.000424093	0.000480017	0.000424093	0.000461376	0.000722356	0.000857507	0.00131888	0.00195269	0.00313642	0.00462308	0.00652451	0.00870556	0.011595	0.0149411	0.0181288	0.0220622	0.025893	0.0299102	0.0338063	0.0381917	0.0425677	0.0474471	0.0517254	0.056204	0.0609482	0.0646765	0.0705346	0.074165	0.0799392	0.0846042	0.0892273	0.09509	0.100776	0.105869	0.111038	0.117478	0.121258	0.128388	0.132727	0.138855	0.145138
Low magnesium and optimal temperature (3.75 mM Mg2+ and 37 ˚C)	16S	R0	CS-01	0.000428753	0.000498659	0.000540602	0.000587206	0.000498659	0.000498659	0.000591866	0.000554583	0.000666432	0.000834205	0.00100664	0.00135617	0.00225095	0.0033974	0.00493998	0.00687869	0.00960035	0.0121729	0.0151835	0.0186135	0.0223604	0.0263217	0.0300221	0.0340859	0.0383408	0.0429965	0.0471862	0.0521355	0.0560548	0.060389	0.0655154	0.0699008	0.0750039	0.0798273	0.0854244	0.0898984	0.0944935	0.0998995	0.106839	0.110907	0.115913	0.122973	0.12781	0.13392	0.139843	0.144802
Low magnesium and optimal temperature (3.75 mM Mg2+ and 37 ˚C)	16S	R0	CS-01	0.000615168	0.000480017	0.000466036	0.00038215	0.000554583	0.000535942	0.000442734	0.000442734	0.000535942	0.000685073	0.000987997	0.00137481	0.00223231	0.00365838	0.00516368	0.0071956	0.00978676	0.0126948	0.01578	0.0191354	0.0228265	0.026825	0.0303949	0.0348688	0.0389373	0.0434998	0.0471302	0.0514085	0.0563717	0.0609296	0.0644155	0.0690992	0.074631	0.079119	0.0843246	0.0887799	0.0951459	0.0992098	0.104881	0.109845	0.11567	0.120326	0.125611	0.130211	0.13537	0.14126
Low magnesium and optimal temperature (3.75 mM Mg2+ and 37 ˚C)	16S	R0	CS-02	0.000577885	0.00038681	0.000428753	0.000400791	0.000405451	0.000330886	0.000368169	0.000424093	0.000330886	0.000442734	0.000577885	0.00103926	0.00157986	0.00276359	0.0043621	0.00676685	0.00984268	0.0132914	0.0172713	0.0221181	0.0269649	0.0321379	0.0375718	0.043332	0.0490969	0.0556354	0.0611859	0.0669368	0.0744167	0.0798134	0.0860396	0.0928297	0.100002	0.10751	0.114225	0.121216	0.128048	0.135822	0.141642	0.150185	0.157166	0.16376	0.17022	0.178343	0.184564	0.191518
Low magnesium and optimal temperature (3.75 mM Mg2+ and 37 ˚C)	16S	R0	CS-02	0.000503319	0.000405451	0.00039147	0.000493998	0.000480017	0.000480017	0.000424093	0.000461376	0.000480017	0.000685073	0.000838865	0.00115111	0.00180356	0.00319235	0.00503319	0.00769892	0.0114086	0.0150436	0.0200489	0.0252871	0.030544	0.0371338	0.0435371	0.0494278	0.0567958	0.0635767	0.070488	0.0775251	0.0846695	0.0927878	0.100375	0.107277	0.115269	0.122442	0.130294	0.13941	0.147696	0.156234	0.164553	0.172275	0.180841	0.188498	0.196877	0.205168	0.212098	0.221157
Low magnesium and optimal temperature (3.75 mM Mg2+ and 37 ˚C)	16S	R0	CS-02	0.000577885	0.000424093	0.000596526	0.000419433	0.000591866	0.000554583	0.000535942	0.000461376	0.000498659	0.000740998	0.000838865	0.0012816	0.00219503	0.00386344	0.00596526	0.00894789	0.0129558	0.0173179	0.0229942	0.0286612	0.0347197	0.0411417	0.0482347	0.0548711	0.0621086	0.0699893	0.076882	0.084031	0.0925548	0.100207	0.107999	0.115871	0.125149	0.132639	0.14174	0.150371	0.158396	0.167419	0.176129	0.185678	0.194337	0.202087	0.211026	0.218217	0.226396	0.234915
Low magnesium and optimal temperature (3.75 mM Mg2+ and 37 ˚C)	16S	R0	CS-02	0.000615168	0.000461376	0.000428753	0.000493998	0.000368169	0.000480017	0.000554583	0.000442734	0.000442734	0.000480017	0.000521961	0.000666432	0.000927412	0.00149598	0.00253524	0.00365372	0.00546194	0.00758707	0.0100571	0.0130956	0.0163952	0.0203937	0.0242432	0.0281765	0.0331585	0.0379447	0.0438121	0.0478479	0.0530722	0.0591959	0.0654781	0.0703668	0.0759919	0.082549	0.088985	0.0948197	0.101148	0.107487	0.113531	0.121011	0.127358	0.133748	0.140002	0.144192	0.153321	0.157385
Low magnesium and optimal temperature (3.75 mM Mg2+ and 37 ˚C)	16S	R0	CS-03	0.000466036	0.000424093	0.00026098	0.000549923	0.000368169	0.00038681	0.000349527	0.0005173	0.000498659	0.000946053	0.00136083	0.00264243	0.00471163	0.00774086	0.0116695	0.0163858	0.0217919	0.0283723	0.0349993	0.0425864	0.0498566	0.057192	0.0649375	0.0730465	0.081589	0.0894137	0.0976486	0.105767	0.114682	0.123938	0.131916	0.141577	0.149737	0.159445	0.167689	0.177196	0.185128	0.195996	0.20219	0.210676	0.220957	0.229807	0.237068	0.245508	0.251189	0.257676
Low magnesium and optimal temperature (3.75 mM Mg2+ and 37 ˚C)	16S	R0	CS-03	0.000577885	0.000368169	0.00039147	0.000475357	0.000498659	0.000498659	0.000442734	0.000349527	0.000629149	0.000964695	0.00160316	0.00295933	0.00532679	0.00871022	0.0131049	0.0185296	0.0248304	0.0315413	0.0388022	0.0468739	0.0549084	0.0628776	0.0712383	0.0804472	0.0891015	0.0968144	0.106969	0.115386	0.124059	0.133352	0.142896	0.154104	0.162507	0.172103	0.180999	0.191215	0.199613	0.209884	0.218893	0.229206	0.236187	0.249026	0.255262	0.264261	0.270725	0.280009
Low magnesium and optimal temperature (3.75 mM Mg2+ and 37 ˚C)	16S	R0	CS-03	0.000559243	0.000442734	0.000466036	0.000531281	0.000461376	0.0005173	0.000498659	0.000591866	0.000685073	0.00116975	0.00210648	0.00385412	0.00648256	0.0102015	0.0152487	0.0211767	0.0280181	0.0357916	0.0437981	0.0525223	0.0607804	0.0694021	0.0792355	0.0881834	0.0970986	0.106061	0.115917	0.125601	0.135244	0.143642	0.154155	0.164525	0.174586	0.185506	0.193955	0.203779	0.215514	0.225282	0.234048	0.244399	0.254717	0.264443	0.270082	0.279584	0.289087	0.295686
Low magnesium and optimal temperature (3.75 mM Mg2+ and 37 ˚C)	16S	R0	CS-03	0.000615168	0.000405451	0.000521961	0.000531281	0.000535942	0.000461376	0.00038681	0.000498659	0.00064779	0.00118839	0.0020692	0.00353721	0.00603517	0.00986599	0.0141116	0.0205429	0.0269555	0.0334987	0.0417475	0.0497074	0.05763	0.0661399	0.0756004	0.0832434	0.0927179	0.101326	0.110959	0.120251	0.128887	0.139447	0.148843	0.157963	0.168565	0.176726	0.187729	0.197478	0.20761	0.21611	0.227095	0.235208	0.243662	0.253165	0.262495	0.269276	0.275758	0.284799
Low magnesium and optimal temperature (3.75 mM Mg2+ and 37 ˚C)	16S	R0	CS-04	0.000652451	0.000554583	0.000372829	0.00051264	0.000424093	0.000442734	0.000480017	0.000442734	0.000461376	0.000685073	0.000782941	0.00126296	0.00195269	0.00311778	0.0049027	0.00682277	0.00945121	0.0121729	0.0147361	0.0179983	0.0209809	0.0242525	0.0270021	0.0298356	0.0331585	0.0354654	0.0381264	0.0411557	0.0437701	0.046296	0.0490923	0.0515576	0.0535662	0.0561341	0.0582825	0.0611719	0.0633809	0.065506	0.0674494	0.0696351	0.0711171	0.073163	0.0751856	0.0782568	0.0799112	0.0819059
Low magnesium and optimal temperature (3.75 mM Mg2+ and 37 ˚C)	16S	R0	CS-04	0.000615168	0.000442734	0.000559243	0.000587206	0.0005173	0.000573225	0.0005173	0.000442734	0.000498659	0.00077828	0.00111849	0.00165443	0.0028102	0.0043854	0.00650587	0.00922752	0.0125084	0.0158266	0.0192846	0.022901	0.0263683	0.0300314	0.0328928	0.0365466	0.0402795	0.0432761	0.0466269	0.0493206	0.0527926	0.0556168	0.0585435	0.0618477	0.0639308	0.0675426	0.0708841	0.071667	0.0746776	0.0776603	0.0800324	0.0826096	0.0849864	0.0877966	0.0908072	0.0927226	0.0933704	0.0974342
Low magnesium and optimal temperature (3.75 mM Mg2+ and 37 ˚C)	16S	R0	CS-04	0.000521961	0.000442734	0.000335546	0.000456715	0.000461376	0.000535942	0.000368169	0.000461376	0.000405451	0.00064779	0.000969355	0.00130024	0.00219503	0.00349061	0.00508912	0.00727016	0.0101223	0.0128626	0.0158173	0.0193405	0.0222859	0.0252778	0.0281765	0.0314202	0.0345752	0.0375718	0.0403634	0.0425165	0.0451123	0.0485703	0.0508259	0.0538318	0.0562879	0.058427	0.0610601	0.0638936	0.0658416	0.068731	0.0703948	0.0732516	0.0753114	0.0772828	0.0790817	0.081836	0.0835836	0.0861934
Low magnesium and optimal temperature (3.75 mM Mg2+ and 37 ˚C)	16S	R0	CS-04	0.000615168	0.000480017	0.000428753	0.000438074	0.00038681	0.000442734	0.000480017	0.00038681	0.000480017	0.000610507	0.000987997	0.00130024	0.00202726	0.00349061	0.00520096	0.00732609	0.00974948	0.0125457	0.0155749	0.0183711	0.0210742	0.0236933	0.0266666	0.029556	0.0321705	0.0349434	0.037213	0.0405405	0.0423347	0.0442641	0.0469298	0.0495257	0.0517207	0.0541581	0.0559709	0.0588604	0.0602305	0.064052	0.0660886	0.0672863	0.0700173	0.0714853	0.0730419	0.0747708	0.0767795	0.0780657
Low magnesium and optimal temperature (3.75 mM Mg2+ and 37 ˚C)	16S	R0	CS-05	0.000577885	0.000424093	0.000410112	0.000475357	0.000461376	0.000535942	0.000461376	0.000424093	0.000461376	0.000498659	0.000577885	0.000740998	0.00133752	0.00188745	0.00301991	0.00428753	0.00635673	0.00891061	0.0116602	0.0148479	0.018222	0.0217732	0.025604	0.029556	0.0336804	0.0379819	0.042619	0.0469159	0.0514504	0.055915	0.0609296	0.0654455	0.0696911	0.0752229	0.0800743	0.0853685	0.0907279	0.0951832	0.101302	0.106098	0.110823	0.11602	0.122237	0.127862	0.13235	0.138706
Low magnesium and optimal temperature (3.75 mM Mg2+ and 37 ˚C)	16S	R0	CS-05	0.000689734	0.000405451	0.00039147	0.00051264	0.000442734	0.000405451	0.000480017	0.000461376	0.000498659	0.000591866	0.000577885	0.000740998	0.0010579	0.00181288	0.00275893	0.00410112	0.00596526	0.00838865	0.0105604	0.0139158	0.0168612	0.0205615	0.024411	0.0276359	0.0322823	0.0362669	0.0409972	0.044828	0.0496795	0.0535289	0.0585435	0.0627984	0.0671185	0.0727436	0.077856	0.0822927	0.0865522	0.0922006	0.0971266	0.103115	0.108997	0.113708	0.118434	0.123276	0.128603	0.135071
Low magnesium and optimal temperature (3.75 mM Mg2+ and 37 ˚C)	16S	R0	CS-05	0.000503319	0.00038681	0.000372829	0.000456715	0.000405451	0.000424093	0.000442734	0.000461376	0.000424093	0.000554583	0.000633809	0.000666432	0.000983336	0.00149598	0.00219969	0.0033741	0.00492134	0.00678549	0.00918091	0.0116043	0.0144564	0.0174111	0.0203658	0.0240009	0.027566	0.0313642	0.0349015	0.0391051	0.0422788	0.0463892	0.0504344	0.0545775	0.058674	0.0634415	0.068032	0.0723941	0.0772688	0.0823579	0.0857553	0.0907559	0.0955561	0.100715	0.104639	0.109444	0.115684	0.118462
Low magnesium and optimal temperature (3.75 mM Mg2+ and 37 ˚C)	16S	R0	CS-05	0.000484678	0.000368169	0.000447395	0.000493998	0.000405451	0.00038681	0.000349527	0.000573225	0.000442734	0.000610507	0.000521961	0.000685073	0.000927412	0.00166375	0.00259116	0.00354188	0.00518232	0.00717696	0.00947918	0.0118839	0.0145496	0.0173738	0.0212792	0.0244483	0.0286286	0.0314761	0.0356657	0.0393661	0.0434719	0.046818	0.051031	0.0558078	0.0598857	0.0634042	0.0684421	0.073438	0.0770078	0.0820969	0.086762	0.0912592	0.0955001	0.100901	0.104919	0.108903	0.115815	0.119077
Low magnesium and optimal temperature (3.75 mM Mg2+ and 37 ˚C)	16S	R0	CS-06	0.000615168	0.000461376	0.000410112	0.000493998	0.000424093	0.000554583	0.000461376	0.00038681	0.000349527	0.000629149	0.000596526	0.000591866	0.000815563	0.00104858	0.00149132	0.00199463	0.00272165	0.00385878	0.00459512	0.00601187	0.00716764	0.00879876	0.0099825	0.0117348	0.0132121	0.0149411	0.0166888	0.0183385	0.0203565	0.0218944	0.023684	0.0258697	0.0271326	0.0290294	0.0307491	0.0324641	0.0345799	0.0364254	0.0384247	0.039641	0.0422229	0.0432435	0.045061	0.0468273	0.0482767	0.0505882
Low magnesium and optimal temperature (3.75 mM Mg2+ and 37 ˚C)	16S	R0	CS-06	0.000484678	0.000405451	0.000484678	0.000531281	0.000405451	0.000480017	0.000349527	0.000498659	0.00038681	0.000554583	0.000503319	0.000722356	0.000871488	0.00125364	0.00182686	0.00231154	0.00328089	0.00432482	0.00522893	0.00675752	0.00832341	0.00989861	0.0114552	0.0135057	0.0155609	0.0170103	0.0191494	0.0209856	0.0227612	0.0249889	0.0268903	0.0287218	0.0309168	0.032795	0.0347197	0.0370685	0.0393894	0.0405079	0.0432155	0.0449539	0.0469205	0.0485004	0.050989	0.0522147	0.0542792	0.0559197
Low magnesium and optimal temperature (3.75 mM Mg2+ and 37 ˚C)	16S	R0	CS-06	0.000447395	0.000349527	0.000410112	0.000456715	0.000629149	0.000498659	0.000424093	0.000424093	0.00038681	0.000535942	0.000577885	0.000629149	0.00077828	0.00108586	0.00147267	0.00201328	0.00279622	0.00361644	0.00481881	0.00610507	0.00748454	0.00878012	0.010318	0.012089	0.0137341	0.0156495	0.0170057	0.0190655	0.0205056	0.0225468	0.0243923	0.0264476	0.0285494	0.02957	0.0318676	0.0334894	0.0347477	0.0371151	0.038462	0.0407968	0.0422042	0.0444925	0.0463473	0.0474052	0.0489105	0.0512407
Low magnesium and optimal temperature (3.75 mM Mg2+ and 37 ˚C)	16S	R0	CS-06	0.000540602	0.00038681	0.000428753	0.00038215	0.000368169	0.0005173	0.000442734	0.00038681	0.000442734	0.000685073	0.000596526	0.000535942	0.00064779	0.00116043	0.00156588	0.00227426	0.00285214	0.00389606	0.00481881	0.00601187	0.00740998	0.00879876	0.0102435	0.0118094	0.0136595	0.0152767	0.0171734	0.0190842	0.0203192	0.0221554	0.0237399	0.02559	0.0272445	0.0293649	0.0312337	0.0331165	0.0348409	0.0364813	0.037474	0.0399207	0.0417196	0.0433181	0.0450424	0.04679	0.0486682	0.0490969
Low magnesium and optimal temperature (3.75 mM Mg2+ and 37 ˚C)	16S	R0	CS-07	0.000652451	0.000498659	0.000484678	0.000475357	0.000368169	0.0005173	0.000442734	0.000405451	0.000461376	0.00077828	0.000913431	0.00143073	0.00213911	0.00375159	0.005667	0.0085005	0.0122661	0.0164977	0.0211674	0.0260887	0.0315879	0.0375066	0.0433693	0.0495956	0.0563857	0.0625141	0.0688289	0.0767422	0.0826375	0.0895628	0.0956772	0.103586	0.11046	0.117185	0.124795	0.132886	0.13914	0.147733	0.154878	0.161836	0.168295	0.177313	0.183474	0.189975	0.197296	0.204343
Low magnesium and optimal temperature (3.75 mM Mg2+ and 37 ˚C)	16S	R0	CS-07	0.000596526	0.000573225	0.000335546	0.000549923	0.000610507	0.000442734	0.000442734	0.000349527	0.000554583	0.000796922	0.00104392	0.0015985	0.00269835	0.00464638	0.00727016	0.0104765	0.0145217	0.0194244	0.0250075	0.0311592	0.0372549	0.0439379	0.0501175	0.0575555	0.0642897	0.0715925	0.079119	0.0866594	0.0940275	0.101065	0.108391	0.115759	0.12597	0.132191	0.141144	0.148507	0.156085	0.165312	0.172755	0.18236	0.190161	0.197968	0.204632	0.210574	0.2192	0.227048
Low magnesium and optimal temperature (3.75 mM Mg2+ and 37 ˚C)	16S	R0	CS-07	0.000801582	0.000591866	0.000596526	0.000531281	0.000554583	0.00038681	0.0005173	0.000554583	0.000554583	0.000983336	0.000969355	0.00163579	0.00256786	0.00431083	0.00659907	0.00974948	0.0139997	0.0181568	0.0231993	0.0288104	0.0343282	0.0406384	0.0477687	0.0540136	0.0610461	0.0677151	0.0746637	0.0819431	0.0887706	0.0958636	0.103171	0.110837	0.11855	0.1263	0.133557	0.142299	0.149094	0.157129	0.164515	0.172741	0.181959	0.190157	0.195796	0.202185	0.20932	0.217765
Low magnesium and optimal temperature (3.75 mM Mg2+ and 37 ˚C)	16S	R0	CS-07	0.000503319	0.000480017	0.000447395	0.000363508	0.00064779	0.000480017	0.000349527	0.0005173	0.000461376	0.000666432	0.000801582	0.00135617	0.00202726	0.00347197	0.0054433	0.0077362	0.0106629	0.0146522	0.0185576	0.0232179	0.0278224	0.0329394	0.0385598	0.0439472	0.0494325	0.0548897	0.0614282	0.0668063	0.0732236	0.0785271	0.0850143	0.0917858	0.0971872	0.104751	0.110851	0.117357	0.122437	0.130453	0.136907	0.14325	0.149598	0.158093	0.162651	0.170308	0.175281	0.179848
Low magnesium and optimal temperature (3.75 mM Mg2+ and 37 ˚C)	16S	R0	CS-08	0.000484678	0.000442734	0.000428753	0.00051264	0.000368169	0.000405451	0.000330886	0.000274961	0.000424093	0.000424093	0.000428753	0.000480017	0.000573225	0.000862167	0.00121169	0.00149132	0.00218105	0.00300127	0.0038681	0.005173	0.00644062	0.00792262	0.00938597	0.0111569	0.0127834	0.0148852	0.0166142	0.0186368	0.0207479	0.0225468	0.0248584	0.0266526	0.0282698	0.0305394	0.032781	0.0340113	0.036239	0.0385505	0.0400838	0.042605	0.043882	0.0460397	0.0479505	0.0496422	0.0514457	0.0534404
Low magnesium and optimal temperature (3.75 mM Mg2+ and 37 ˚C)	16S	R0	CS-08	0.000671092	0.000424093	0.000503319	0.000605847	0.000424093	0.000480017	0.000461376	0.000405451	0.000498659	0.0005173	0.000633809	0.000666432	0.000927412	0.001235	0.00167773	0.00212513	0.00292671	0.00406384	0.00521028	0.00681345	0.00852846	0.0103274	0.0123313	0.0139718	0.0164557	0.0188931	0.0215169	0.0229802	0.0256693	0.0276732	0.0296119	0.0325992	0.0347756	0.0370639	0.0392682	0.0413933	0.0433414	0.0452614	0.0476708	0.0504344	0.0520656	0.0538878	0.056395	0.0584037	0.0601886	0.0629475
Low magnesium and optimal temperature (3.75 mM Mg2+ and 37 ˚C)	16S	R0	CS-08	0.000615168	0.000573225	0.000410112	0.000531281	0.000535942	0.000480017	0.000424093	0.00038681	0.000535942	0.000722356	0.000727016	0.00077828	0.000871488	0.00114179	0.00147267	0.00212513	0.00301991	0.00411976	0.00506115	0.00640334	0.00795058	0.00967491	0.0114179	0.0129838	0.0151508	0.0172713	0.01969	0.0212093	0.0233391	0.0251753	0.0280833	0.0298776	0.0320913	0.0339694	0.0357636	0.0384293	0.0397436	0.0426889	0.0440917	0.0464452	0.0476289	0.0501595	0.0516042	0.0534077	0.0554164	0.0570755
Low magnesium and optimal temperature (3.75 mM Mg2+ and 37 ˚C)	16S	R0	CS-08	0.000521961	0.000405451	0.000466036	0.000363508	0.000480017	0.000461376	0.000349527	0.00038681	0.000573225	0.000573225	0.000559243	0.0005173	0.000685073	0.000992657	0.00121169	0.00171501	0.00246067	0.00326225	0.00425957	0.0053967	0.00672024	0.00812767	0.00964695	0.0110637	0.0130816	0.0146429	0.0164464	0.0181335	0.0198531	0.0218385	0.0239636	0.0256087	0.0274868	0.0291972	0.0308796	0.0326505	0.0344867	0.0359966	0.0378654	0.0402003	0.0420178	0.042908	0.0448187	0.0464358	0.0481276	0.0499544
Low magnesium and optimal temperature (3.75 mM Mg2+ and 37 ˚C)	16S	R1	Wild type	-0.000285174	4.01013e-05	-0.000124768	-0.000182675	0.000138136	0.000360912	4.46461e-06	-0.00024951	-4.90038e-05	8.02026e-05	0.000227241	0.00024951	0.001105	0.00184912	0.00244618	0.00367595	0.00600183	0.00818066	0.0112239	0.0145033	0.0182907	0.0227998	0.0279818	0.0328831	0.0383012	0.0445347	0.0505722	0.0566185	0.0650443	0.0714115	0.0772128	0.0850058	0.0916537	0.0979674	0.105662	0.114088	0.120335	0.126542	0.131425	0.139976	0.146762	0.151748	0.159135	0.167205	0.172721	0.1776
Low magnesium and optimal temperature (3.75 mM Mg2+ and 37 ˚C)	16S	R1	Wild type	-0.000365376	1.33671e-05	-0.000472313	-0.000262877	4.46461e-06	-0.000307443	-0.000209409	0.000258439	5.7933e-05	-0.000213874	0.000387646	3.56367e-05	0.000463384	0.0012075	0.00177782	0.00348881	0.00495919	0.00729843	0.0100209	0.0133805	0.0171411	0.0223721	0.0264847	0.032081	0.0372318	0.0431713	0.0498771	0.0560571	0.0628521	0.0699946	0.0762236	0.0836424	0.0912794	0.0976199	0.105449	0.112297	0.119319	0.12705	0.134366	0.137543	0.144142	0.152229	0.159242	0.167258	0.169914	0.176771
Low magnesium and optimal temperature (3.75 mM Mg2+ and 37 ˚C)	16S	R1	Wild type	-9.80343e-05	-0.000147038	-0.000525781	-0.000289611	5.7933e-05	-0.000280709	-0.000129206	-0.00057032	-0.000102472	-8.02026e-05	0.000334177	0.00043665	0.000864397	0.00174219	0.00249965	0.00461165	0.00632264	0.00863514	0.0117586	0.0148241	0.018558	0.0230404	0.0277145	0.0328029	0.0385151	0.0439733	0.0501712	0.0561908	0.0637076	0.0702619	0.0761969	0.0822255	0.0888466	0.0960693	0.102481	0.109704	0.115977	0.122558	0.130249	0.137356	0.143153	0.148967	0.155847	0.16004	0.166331	0.17375
Low magnesium and optimal temperature (3.75 mM Mg2+ and 37 ˚C)	16S	R1	Wild type	-0.000204971	-0.000253975	-0.000124768	-4.90038e-05	-0.00034308	-0.000120304	-0.000155941	4.45659e-05	8.46672e-05	-0.000240608	-1.33671e-05	0.000409915	0.000516852	0.0011273	0.00196496	0.0030076	0.00431757	0.00614886	0.00841681	0.0110279	0.0136656	0.0172926	0.0210042	0.0251836	0.0297463	0.0353114	0.0398785	0.0449624	0.050688	0.0559859	0.0615198	0.0669335	0.0727259	0.0774356	0.0852108	0.0911502	0.0957931	0.101278	0.107953	0.112734	0.117087	0.124613	0.128845	0.133413	0.138929	0.143006
Low magnesium and optimal temperature (3.75 mM Mg2+ and 37 ˚C)	16S	R1	Wild type	-0.000285174	-0.000253975	0.000276244	-0.000236143	-0.000236143	4.01013e-05	-0.00034308	-6.23709e-05	-0.000289611	-0.000133671	6.68355e-05	0.000276244	0.0010248	0.00139464	0.003168	0.00434431	0.00661671	0.00868861	0.0117586	0.0150647	0.0192798	0.0237088	0.0287036	0.0347277	0.0420172	0.0464328	0.0525238	0.0597464	0.0664612	0.0747265	0.080314	0.0861821	0.0942737	0.101309	0.108175	0.114757	0.12087	0.128092	0.136665	0.140751	0.147002	0.153245	0.160419	0.164745	0.171357	0.175434
Low magnesium and optimal temperature (3.75 mM Mg2+ and 37 ˚C)	16S	R1	Wild type	-4.45659e-05	-0.000387646	3.56367e-05	-7.5738e-05	-0.000262877	-6.68355e-05	-7.5738e-05	-8.90249e-06	8.46672e-05	-2.67342e-05	0.000227241	0.000383181	0.000730726	0.00131444	0.00212537	0.00362248	0.00487899	0.00671028	0.00871088	0.0117497	0.0141201	0.0180144	0.0217795	0.0257183	0.0303344	0.0348569	0.0404934	0.0449892	0.0499395	0.0555046	0.0610921	0.0664256	0.0711486	0.0777831	0.0833928	0.0888243	0.0934672	0.100797	0.10552	0.1126	0.117087	0.121485	0.126894	0.130472	0.137218	0.141535
Low magnesium and optimal temperature (3.75 mM Mg2+ and 37 ˚C)	16S	R1	Wild type	-0.000295762	4.15902e-05	-0.000129401	-0.000189457	0.000143264	0.000374312	4.63038e-06	-0.000258774	-5.08232e-05	8.31804e-05	0.000235678	0.000258774	0.00114603	0.00191778	0.002537	0.00381244	0.00622467	0.0084844	0.0116406	0.0150418	0.0189698	0.0236463	0.0290207	0.034104	0.0397233	0.0461882	0.0524499	0.0587207	0.0674593	0.0740629	0.0800797	0.088162	0.0950567	0.101605	0.109586	0.118324	0.124803	0.13124	0.136305	0.145173	0.152211	0.157382	0.165044	0.173413	0.179134	0.184194
Low magnesium and optimal temperature (3.75 mM Mg2+ and 37 ˚C)	16S	R1	Wild type	-4.62206e-05	-0.000180224	-0.000101674	-7.855e-05	4.63038e-06	0.000374312	6.0084e-05	-0.00012014	-0.000328091	-5.54536e-05	1.38634e-05	0.000314228	0.000702403	0.0014187	0.00217655	0.00381244	0.00528196	0.0072367	0.0104484	0.0127959	0.0165575	0.0202359	0.0252499	0.0296677	0.0348711	0.0401992	0.0444923	0.0511791	0.0581154	0.0643308	0.0701535	0.075685	0.0814151	0.0882128	0.0946963	0.101466	0.107862	0.112663	0.117811	0.124128	0.129558	0.1357	0.140561	0.147627	0.152433	0.156412
Low magnesium and optimal temperature (3.75 mM Mg2+ and 37 ˚C)	16S	R1	Wild type	-0.000378942	1.38634e-05	-0.00048985	-0.000272638	4.63038e-06	-0.000318858	-0.000217184	0.000268035	6.0084e-05	-0.000221814	0.000402039	3.69598e-05	0.000480589	0.00125234	0.00184383	0.00361835	0.00514332	0.00756942	0.0103929	0.0138773	0.0177775	0.0232027	0.027468	0.0332722	0.0386142	0.0447742	0.051729	0.0581385	0.0651857	0.0725934	0.0790538	0.0867479	0.0946686	0.101244	0.109364	0.116466	0.123749	0.131767	0.139355	0.14265	0.149494	0.157881	0.165155	0.173468	0.176222	0.183334
Low magnesium and optimal temperature (3.75 mM Mg2+ and 37 ˚C)	16S	R1	Wild type	-0.000517576	0.000180224	-0.000378942	-0.00016173	-0.000134004	-1.38634e-05	0.000198718	-3.69598e-05	0.000143264	-0.000110907	0.000235678	0.000508316	0.000702403	0.00147415	0.00217655	0.00389562	0.00583649	0.00790214	0.0111138	0.0145427	0.0186093	0.0228423	0.0278839	0.0340762	0.0393351	0.0453287	0.0518676	0.058693	0.0652689	0.0720112	0.080246	0.0862211	0.0933377	0.100135	0.106979	0.114914	0.120783	0.129327	0.136998	0.139073	0.149826	0.155247	0.159609	0.168505	0.174531	0.180478
Low magnesium and optimal temperature (3.75 mM Mg2+ and 37 ˚C)	16S	R1	Wild type	-0.000212581	-0.000263405	-0.000129401	-5.08232e-05	-0.000355818	-0.000124771	-0.00016173	4.62206e-05	8.78108e-05	-0.000249541	-1.38634e-05	0.000425135	0.000536042	0.00116916	0.00203792	0.00311927	0.00447788	0.00637717	0.00872931	0.0114373	0.014173	0.0179346	0.021784	0.0261187	0.0308507	0.0366225	0.0413592	0.0466319	0.05257	0.0580646	0.063804	0.0694187	0.0754262	0.0803107	0.0883746	0.0945346	0.0993498	0.105038	0.111961	0.116919	0.121434	0.129239	0.133629	0.138366	0.144087	0.148315
Low magnesium and optimal temperature (3.75 mM Mg2+ and 37 ˚C)	16S	R1	Wild type	-0.000101674	-4.15902e-05	0.000147867	4.63038e-06	-5.08232e-05	0.000152497	-0.000189457	-0.000231047	-5.08232e-05	5.54536e-05	0.000180224	0.000397408	0.000785584	0.00105825	0.00178838	0.00278654	0.00464424	0.0060999	0.00911749	0.0113264	0.0142839	0.0183782	0.022089	0.0263959	0.031128	0.0355966	0.0414701	0.0460773	0.0523482	0.057815	0.0631108	0.0685314	0.0748716	0.0809761	0.0868219	0.0923441	0.0975198	0.104262	0.109604	0.115145	0.119244	0.123749	0.131467	0.136065	0.139983	0.147068
Low magnesium and optimal temperature (3.75 mM Mg2+ and 37 ˚C)	16S	R1	Wild type	-0.000295762	-0.000263405	0.000286501	-0.000244911	-0.000244911	4.15902e-05	-0.000355818	-6.46866e-05	-0.000300365	-0.000138634	6.9317e-05	0.000286501	0.00106285	0.00144642	0.00328563	0.00450561	0.00686239	0.00901121	0.0121952	0.0156241	0.0199957	0.024589	0.0297694	0.0360171	0.0435773	0.0481568	0.0544739	0.0619648	0.0689288	0.0775011	0.083296	0.089382	0.097774	0.105071	0.112192	0.119017	0.125358	0.132848	0.141739	0.145977	0.15246	0.158935	0.166375	0.170862	0.17772	0.181948
Low magnesium and optimal temperature (3.75 mM Mg2+ and 37 ˚C)	16S	R1	Wild type	-0.000184855	-4.15902e-05	6.46866e-05	-0.000272638	0.000115538	0.000207951	8.78108e-05	-9.23303e-06	4.63038e-06	-8.31804e-05	0.000346585	0.000425135	0.00106285	0.00125234	0.00256473	0.00364608	0.00608603	0.00790214	0.0109752	0.0141268	0.0180825	0.0223432	0.026858	0.032274	0.0364792	0.0424451	0.0480136	0.0551163	0.0611099	0.0679353	0.0739798	0.0813412	0.0871823	0.0942573	0.100048	0.107317	0.11288	0.118514	0.125741	0.131282	0.137987	0.143214	0.148408	0.154475	0.160862	0.165229
Low magnesium and optimal temperature (3.75 mM Mg2+ and 37 ˚C)	16S	R1	Wild type	-0.000628484	0.000152497	-0.000157128	-5.08232e-05	-7.855e-05	-1.38634e-05	6.0084e-05	1.84938e-05	-0.000106277	5.54536e-05	0.000124771	0.000563769	0.00073013	0.0018346	0.00239837	0.00420061	0.00647421	0.00851213	0.0114188	0.0149032	0.0196352	0.0242286	0.0288266	0.0351576	0.0400006	0.0459664	0.0525053	0.0596912	0.0665721	0.0744234	0.0788319	0.0868034	0.0951122	0.100773	0.10795	0.113361	0.119729	0.126138	0.134586	0.140515	0.145418	0.153445	0.160524	0.165178	0.170871	0.175737
Low magnesium and optimal temperature (3.75 mM Mg2+ and 37 ˚C)	16S	R1	Wild type	-4.62206e-05	-0.000402039	3.69598e-05	-7.855e-05	-0.000272638	-6.9317e-05	-7.855e-05	-9.23303e-06	8.78108e-05	-2.77268e-05	0.000235678	0.000397408	0.000757857	0.00136324	0.00220428	0.00375698	0.00506014	0.00695943	0.00903431	0.0121859	0.0146444	0.0186832	0.0225881	0.0266732	0.0314607	0.0361511	0.0419969	0.0466596	0.0517937	0.0575655	0.0633604	0.0688919	0.0737903	0.0806711	0.0864891	0.0921223	0.0969376	0.104539	0.109438	0.116781	0.121434	0.125995	0.131605	0.135316	0.142312	0.14679
Low magnesium and optimal temperature (3.75 mM Mg2+ and 37 ˚C)	16S	R1	Wild type	-1.15555e-05	1.61555e-05	-3.69387e-05	-7.15773e-05	2.54109e-05	-9.92882e-05	-0.000376397	-0.000290965	0	-7.6205e-05	0.000168566	0.000408736	0.00129319	0.00217068	0.00331608	0.00509651	0.00704087	0.00950485	0.0125461	0.0163587	0.0209287	0.0260506	0.03093	0.0365484	0.0427741	0.0490991	0.0560476	0.0636543	0.0701086	0.0779693	0.0851049	0.0922774	0.100593	0.106756	0.114478	0.122067	0.129077	0.137472	0.143988	0.151078	0.160469	0.165443	0.171981	0.179518	0.185116	0.193048
Low magnesium and optimal temperature (3.75 mM Mg2+ and 37 ˚C)	16S	R1	Wild type	0.000182421	-6.69773e-05	0.000267881	-7.15773e-05	-0.000168566	-0.000320976	-0.000348687	-6.92773e-05	0.000138555	9.00605e-05	0.000334831	0.000381025	0.000683545	0.000951399	0.00187511	0.00290735	0.00421436	0.00587472	0.00872201	0.0110936	0.0141118	0.017765	0.0215914	0.0257966	0.0301933	0.0347726	0.0401416	0.0449217	0.0508218	0.0578789	0.0626036	0.0683351	0.0737411	0.0806526	0.0857976	0.0916677	0.0979304	0.104024	0.108103	0.114638	0.117711	0.12421	0.131052	0.137924	0.139282	0.147076
Low magnesium and optimal temperature (3.75 mM Mg2+ and 37 ˚C)	16S	R1	Wild type	-3.92664e-05	-3.92664e-05	0.00021246	-4.38664e-05	-0.000279409	-1.61555e-05	0.000316376	-0.000235543	-0.000166266	9.00605e-05	0.000251698	0.000464158	0.000849811	0.00133935	0.00237391	0.00398807	0.00546135	0.00809159	0.0106341	0.0140864	0.018019	0.0222542	0.0273276	0.0320592	0.0383126	0.0437786	0.0502283	0.056588	0.0630146	0.0708753	0.0774844	0.0837147	0.092252	0.0984985	0.104031	0.113061	0.120626	0.124392	0.132128	0.138303	0.144064	0.150147	0.156601	0.162836	0.169321	0.17717
Low magnesium and optimal temperature (3.75 mM Mg2+ and 37 ˚C)	16S	R1	Wild type	7.15773e-05	0.000320976	-0.000203204	-0.000210132	0.000163966	-0.000404108	-0.000293265	-0.000263254	-2.77109e-05	-2.07832e-05	0.000279409	0.000852111	0.00123776	0.00236466	0.00326066	0.00548446	0.00734569	0.00942171	0.0125184	0.0164972	0.0202636	0.025053	0.0295999	0.0344701	0.0403633	0.0460509	0.0524175	0.0576964	0.0652592	0.0721223	0.0774289	0.0849894	0.0915592	0.0984708	0.105777	0.113393	0.119102	0.125306	0.13368	0.137056	0.145034	0.152336	0.158125	0.163197	0.167824	0.176228
Low magnesium and optimal temperature (3.75 mM Mg2+ and 37 ˚C)	16S	R1	Wild type	0.000210132	9.92882e-05	0.000157038	0.000122399	-0.000196276	0.000177821	9.46882e-05	-0.000346387	0.00030482	0.000228615	0.000362542	0.000575002	0.00126547	0.00153333	0.00240162	0.00404349	0.00559991	0.00803617	0.0107449	0.0139201	0.0169937	0.0219771	0.0264408	0.030452	0.0365946	0.0414786	0.047956	0.0534012	0.0606038	0.0656934	0.0728843	0.0788099	0.086211	0.0926238	0.0991543	0.106271	0.112174	0.118767	0.124369	0.131015	0.138689	0.143053	0.149341	0.155493	0.160619	0.167499
Low magnesium and optimal temperature (3.75 mM Mg2+ and 37 ˚C)	16S	R1	Wild type	-0.000122399	-3.92664e-05	-0.000341759	-0.000182421	-0.000279409	-0.000348687	-0.00015471	-0.000346387	-0.000277109	9.00605e-05	0.000362542	0.000741267	0.00112692	0.00175502	0.00301126	0.00423747	0.00640352	0.0083687	0.0116039	0.0140864	0.0171877	0.0213951	0.0256649	0.0298147	0.0345994	0.0395943	0.0453512	0.0506856	0.0569459	0.0628669	0.0672867	0.0738219	0.0795604	0.085031	0.0909242	0.0966003	0.102614	0.10832	0.113839	0.118212	0.124473	0.130943	0.13543	0.139975	0.14596	0.150152
Low magnesium and optimal temperature (3.75 mM Mg2+ and 37 ˚C)	16S	R1	Wild type	0.000320976	0.00015471	0.000101616	1.15555e-05	-0.00030712	-0.000237843	9.46882e-05	-9.69882e-05	2.77109e-05	0.000339459	0.000639651	0.000713556	0.00101608	0.00153333	0.00306668	0.00437603	0.00593244	0.00792532	0.0105786	0.0141972	0.0179636	0.0219771	0.0259975	0.0307845	0.0358464	0.0414786	0.0469307	0.0539555	0.0588026	0.0656102	0.0725795	0.0793364	0.0837724	0.0901021	0.0978242	0.103722	0.108294	0.116467	0.123094	0.126775	0.134975	0.14067	0.144686	0.151586	0.155327	0.162317
Low magnesium and optimal temperature (3.75 mM Mg2+ and 37 ˚C)	16S	R1	Wild type	-0.00015011	9.92882e-05	-0.000147782	-0.000376397	-0.000196276	-0.000293265	-0.000182421	-0.000235543	0	6.92773e-06	0.000556518	0.000879822	0.00140403	0.00255863	0.00334379	0.00504109	0.00687461	0.00975424	0.0128232	0.016137	0.0192937	0.0242494	0.0283806	0.0335556	0.0382572	0.0440834	0.049785	0.0557012	0.061546	0.0679934	0.0740482	0.0810267	0.0865989	0.0935936	0.100734	0.106077	0.111398	0.118878	0.125616	0.130904	0.137442	0.142998	0.146709	0.153387	0.161368	0.165254
Low magnesium and optimal temperature (3.75 mM Mg2+ and 37 ˚C)	16S	R1	Wild type	1.61555e-05	9.92882e-05	-0.000230915	-1.61555e-05	-0.000168566	-0.000265554	-1.61555e-05	1.38555e-05	-2.77109e-05	0.000284037	0.00030712	0.000381025	0.000711256	0.00133935	0.00223536	0.00357241	0.00454689	0.00653978	0.00858346	0.0115093	0.014666	0.0178758	0.0217577	0.0254086	0.030609	0.0354376	0.0403078	0.0446169	0.0508218	0.0566042	0.0613566	0.0678086	0.0735748	0.0799876	0.0864073	0.0918063	0.0961846	0.101447	0.108213	0.115137	0.118931	0.123572	0.129389	0.135569	0.140862	0.146244
Low magnesium and optimal temperature (3.75 mM Mg2+ and 37 ˚C)	16S	R1	R1-02	8.91051e-05	-0.000253975	8.90249e-06	-0.00034308	-2.22696e-05	0.000521317	8.46672e-05	0.000204971	-0.000209409	-0.000294076	0.000120304	0.000222776	0.000142573	0.000726288	0.00129661	0.00236598	0.00332841	0.00486562	0.00748111	0.009504	0.0130775	0.0169717	0.0207636	0.0257718	0.0301473	0.0362738	0.0418568	0.0476893	0.0544575	0.0610654	0.068444	0.0747132	0.0822967	0.0889313	0.0965728	0.102592	0.109695	0.115554	0.121988	0.132116	0.136763	0.14616	0.148468	0.155308	0.161947	0.167681
Low magnesium and optimal temperature (3.75 mM Mg2+ and 37 ˚C)	16S	R1	R1-02	-0.000258439	-0.000360912	-1.78317e-05	-4.90038e-05	-0.00034308	0.000120304	-4.90038e-05	-3.56367e-05	-4.90038e-05	0.000133671	4.01013e-05	0.00024951	0.000490118	0.000592617	0.000548051	0.00161742	0.00241944	0.00323484	0.00542258	0.00781975	0.0100298	0.0127745	0.0160049	0.0202378	0.0241053	0.0283872	0.0340772	0.0388136	0.0440579	0.0493558	0.0551304	0.060544	0.0673256	0.0735591	0.0798105	0.0848142	0.0911413	0.0968134	0.102125	0.109071	0.112088	0.119105	0.126119	0.127317	0.13564	0.140466
Low magnesium and optimal temperature (3.75 mM Mg2+ and 37 ˚C)	16S	R1	R1-02	-0.000285174	-6.68355e-05	-0.000445579	-0.000155941	-0.000262877	-6.68355e-05	-0.000182675	1.78317e-05	-0.000102472	-0.00032081	0.000120304	0.000142573	0.000329713	0.000565883	0.00092233	0.00180456	0.00276699	0.00379625	0.00585032	0.00811383	0.0101367	0.0132022	0.0165663	0.0202645	0.0242657	0.0282803	0.0330613	0.0379848	0.0429618	0.0479656	0.05366	0.0590202	0.0652403	0.070351	0.0764954	0.0806972	0.0864094	0.0934449	0.0974729	0.104339	0.10765	0.112208	0.119649	0.12443	0.127887	0.134531
Low magnesium and optimal temperature (3.75 mM Mg2+ and 37 ˚C)	16S	R1	R1-04	-9.80343e-05	-0.000253975	-0.000311908	-0.000236143	8.46672e-05	-1.33671e-05	-0.000182675	-0.000196042	-0.000209409	2.67342e-05	-0.000173772	-0.000178237	0.000329713	3.11988e-05	6.68355e-05	0.000227241	0.000334177	0.000187139	0.000904498	0.00092233	0.00179566	0.00234814	0.00402796	0.00540031	0.00728953	0.00951291	0.0119413	0.0154212	0.017698	0.021472	0.0254821	0.0289442	0.0341485	0.0374947	0.0412598	0.0457556	0.0508796	0.0539852	0.0598579	0.063008	0.068591	0.0724007	0.0758583	0.0798105	0.0849524	0.0887887
Low magnesium and optimal temperature (3.75 mM Mg2+ and 37 ˚C)	16S	R1	R1-04	-0.000953528	-0.000253975	-0.000124768	-0.000530219	-0.000129206	0.000147038	-0.000102472	-6.23709e-05	-0.000236143	0.00032081	9.35697e-05	3.56367e-05	6.23709e-05	-0.000316346	0.000147038	-1.33671e-05	0.000307443	0.00032081	0.000610422	0.000815393	0.0012075	0.00202733	0.0031992	0.00427747	0.00597956	0.00806926	0.0102303	0.0132022	0.0164683	0.0196274	0.0236108	0.0270996	0.0312612	0.0349817	0.0394953	0.0433495	0.0475646	0.0530763	0.0580132	0.0621525	0.0658641	0.0699678	0.0740938	0.0797035	0.0842305	0.0867569
Low magnesium and optimal temperature (3.75 mM Mg2+ and 37 ˚C)	16S	R1	R1-04	-0.000311908	-0.000334177	-4.45659e-05	-0.000102472	-0.000155941	-0.000280709	0.000245072	-0.000142573	-0.000155941	-0.000160405	0.000280709	-9.80343e-05	3.56367e-05	8.46672e-05	1.33671e-05	0.000280709	0.000307443	0.000347544	0.000396548	0.000227241	0.000672819	0.00138571	0.00196943	0.00235261	0.00370715	0.00472749	0.00613996	0.00761478	0.00986492	0.0119814	0.0140132	0.0164594	0.0191773	0.0216948	0.0238291	0.0267208	0.0295992	0.0324909	0.034594	0.0376373	0.040734	0.042993	0.0466913	0.0493602	0.0519891	0.0550234
Low magnesium and optimal temperature (3.75 mM Mg2+ and 37 ˚C)	16S	R1	R1-05	-0.000178237	-0.000334177	-0.000231705	0.000245072	-0.000182675	-0.00041438	0.00016487	1.78317e-05	0.000111401	-0.000267342	-1.33671e-05	0.000222776	0.000329713	0.000565883	0.00073519	0.000949064	0.00196496	0.00251301	0.00448688	0.00597509	0.00901389	0.0116516	0.0148553	0.018607	0.0235439	0.0279862	0.0335158	0.0383324	0.0452075	0.0503182	0.0563869	0.0622016	0.0690633	0.0760721	0.0818155	0.0885303	0.0951782	0.100369	0.1083	0.112493	0.120375	0.127446	0.132134	0.13753	0.143741	0.149716
Low magnesium and optimal temperature (3.75 mM Mg2+ and 37 ˚C)	16S	R1	R1-05	-9.80343e-05	-0.000120304	-0.000124768	-7.5738e-05	-0.000102472	1.33671e-05	-0.000369814	4.45659e-05	-0.000102472	-8.02026e-05	1.33671e-05	-0.000178237	0.000142573	-0.000129206	0.000334177	0.000788659	0.00151048	0.00245955	0.0039522	0.00570775	0.00837227	0.0108496	0.0141335	0.0180456	0.0227686	0.0271842	0.0324731	0.0369422	0.0429084	0.0494627	0.0549432	0.0617738	0.0678335	0.0737997	0.0807729	0.0875144	0.0935207	0.100556	0.105894	0.115059	0.121632	0.124719	0.131759	0.138118	0.1435	0.151962
Low magnesium and optimal temperature (3.75 mM Mg2+ and 37 ˚C)	16S	R1	R1-05	-0.000365376	-0.000280709	-0.000285174	-0.000209409	5.7933e-05	-0.000334177	-2.22696e-05	-0.000115839	-0.000182675	0.000106937	-0.000173772	6.23709e-05	0.000356447	0.00016487	6.68355e-05	0.000949064	0.00143028	0.00235261	0.00379179	0.0051196	0.00668801	0.00913863	0.011567	0.014383	0.0176357	0.0211957	0.0251212	0.029617	0.0340594	0.0375125	0.0428594	0.0473373	0.0521406	0.0569572	0.0621392	0.0665548	0.0715184	0.0768697	0.0817799	0.0875767	0.0905398	0.0948039	0.100347	0.104967	0.110163	0.113785
Low magnesium and optimal temperature (3.75 mM Mg2+ and 37 ˚C)	16S	R1	R1-06	8.91051e-05	-1.33671e-05	8.91051e-05	-0.000289611	-0.000236143	-0.000227241	-0.000316346	-8.91051e-05	-0.000289611	-0.000213874	0.000120304	-1.78317e-05	0.000463384	0.000619351	0.00129661	0.00145701	0.00287393	0.00427747	0.00619787	0.00870198	0.011313	0.0147528	0.019106	0.0229379	0.0273936	0.0323706	0.0376863	0.0439465	0.0492711	0.0555314	0.0616268	0.0685643	0.0754261	0.0825685	0.0879911	0.0946257	0.102744	0.109619	0.11469	0.121021	0.126016	0.132446	0.140555	0.143652	0.150264	0.155597
Low magnesium and optimal temperature (3.75 mM Mg2+ and 37 ˚C)	16S	R1	R1-06	0.00024951	4.01013e-05	-0.000124768	3.11988e-05	4.46461e-06	-4.01013e-05	8.46672e-05	0.000204971	4.46461e-06	-0.000187139	0.000147038	8.90249e-06	0.00043665	0.000699554	0.00108273	0.0019917	0.00340861	0.00475869	0.00686622	0.00953074	0.0125695	0.0164103	0.0204962	0.0254242	0.0308958	0.0361669	0.0424985	0.0491864	0.0557141	0.0631506	0.0699946	0.0767182	0.0849702	0.0924602	0.100182	0.107592	0.115362	0.121409	0.12942	0.138559	0.145799	0.150999	0.158734	0.16421	0.173389	0.180567
Low magnesium and optimal temperature (3.75 mM Mg2+ and 37 ˚C)	16S	R1	R1-06	-0.000499047	0.000147038	-4.45659e-05	-4.90038e-05	-0.000129206	-0.000120304	4.46461e-06	4.45659e-05	3.11988e-05	0	0.000227241	0.000196042	0.000463384	0.000458946	0.00132334	0.00140354	0.00247291	0.00392993	0.00611766	0.00784648	0.0101367	0.0137369	0.0171812	0.0208794	0.025549	0.0295368	0.0358951	0.0410325	0.0466512	0.0529916	0.0581781	0.0651958	0.0723784	0.0776227	0.0848365	0.0905353	0.0957129	0.103631	0.110252	0.117011	0.122247	0.13036	0.134673	0.141353	0.14326	0.153058
Low magnesium and optimal temperature (3.75 mM Mg2+ and 37 ˚C)	16S	R1	R1-08	-0.000151503	-4.01013e-05	-0.000151503	-0.000209409	-0.000262877	6.68355e-05	-0.000155941	-0.000115839	0.000325275	-0.000213874	0.000253975	3.56367e-05	0.000356447	0.000405477	0.000467848	0.00151048	0.00260658	0.00352891	0.00531564	0.00760588	0.0102704	0.0137904	0.0171544	0.0218418	0.026351	0.0318092	0.0374992	0.0440535	0.0499395	0.0567611	0.0626694	0.0695	0.0770301	0.0822745	0.0899962	0.0975664	0.103252	0.112052	0.120063	0.124229	0.132138	0.137338	0.143496	0.151405	0.154889	0.162575
Low magnesium and optimal temperature (3.75 mM Mg2+ and 37 ˚C)	16S	R1	R1-08	-0.000311908	-9.35697e-05	-1.78317e-05	8.46672e-05	-0.000316346	-0.000227241	8.46672e-05	0.000231705	-7.5738e-05	-0.000267342	4.01013e-05	0.000115839	0.000516852	0.00048568	0.000467848	0.00135008	0.00188476	0.00286056	0.00480769	0.00717813	0.00989611	0.0133092	0.0172346	0.022029	0.0266718	0.0319429	0.0385953	0.0441337	0.0513564	0.0588464	0.0654498	0.0730824	0.0802382	0.0881827	0.0976956	0.103074	0.110336	0.119618	0.126052	0.132143	0.138367	0.145332	0.153895	0.162178	0.166198	0.173429
Low magnesium and optimal temperature (3.75 mM Mg2+ and 37 ˚C)	16S	R1	R1-08	-0.000418845	-0.000441114	-9.80343e-05	8.46672e-05	-0.000155941	-1.33671e-05	-7.5738e-05	-0.000196042	4.46461e-06	-0.000160405	6.68355e-05	-4.45659e-05	0.000329713	0.000539148	0.000628253	0.00140354	0.00191149	0.00323484	0.00480769	0.00691079	0.00965551	0.0134428	0.0165396	0.0206655	0.0264045	0.0313547	0.0371784	0.0434119	0.0486028	0.0552908	0.0626694	0.0695	0.0764954	0.0824349	0.0897021	0.0961762	0.101915	0.110234	0.11755	0.124256	0.131309	0.135948	0.143469	0.149212	0.154488	0.165302
Low magnesium and optimal temperature (3.75 mM Mg2+ and 37 ˚C)	16S	R1	R1-09	-0.000323489	-6.9317e-05	-0.000323489	-0.000300365	-0.00016173	1.38634e-05	0.000115538	-0.000397408	-0.000106277	-0.000304995	0.000346585	0.000203321	0.000702403	0.00105825	0.00153884	0.00239837	0.00345199	0.00501855	0.00762024	0.00994006	0.013064	0.0166315	0.0207304	0.025065	0.029603	0.0355689	0.0405828	0.0473528	0.0526809	0.0587855	0.0646081	0.0705832	0.0785316	0.0846084	0.0906759	0.0970577	0.105256	0.108892	0.115732	0.122936	0.128394	0.134701	0.1407	0.144632	0.150825	0.157022
Low magnesium and optimal temperature (3.75 mM Mg2+ and 37 ˚C)	16S	R1	R1-09	-0.000434396	-0.0005684	-0.000157128	-0.000272638	-7.855e-05	-0.000124771	6.0084e-05	1.84938e-05	-5.08232e-05	-0.000110907	6.9317e-05	0.000147867	0.000341955	0.000919615	0.00117839	0.00228746	0.00350744	0.00476901	0.00745388	0.00957961	0.0132026	0.0163819	0.0211186	0.02598	0.0306012	0.0365948	0.041276	0.0474637	0.0550654	0.0618077	0.0681571	0.0748254	0.0818865	0.0885456	0.0968312	0.102575	0.108638	0.11649	0.123107	0.13131	0.134161	0.143546	0.150265	0.156971	0.163329	0.168584
Low magnesium and optimal temperature (3.75 mM Mg2+ and 37 ˚C)	16S	R1	R1-09	0.000175594	-6.9317e-05	6.46866e-05	-0.000300365	-0.000328091	1.38634e-05	0.000198718	0.000101674	-0.000106277	-5.54536e-05	6.9317e-05	0.000203321	9.24135e-05	0.00061462	0.00117839	0.00181611	0.00275882	0.00357676	0.00592891	0.00741692	0.0100695	0.0123615	0.0158782	0.0194365	0.022699	0.0271676	0.031932	0.0359016	0.0408693	0.0463916	0.0508556	0.0557771	0.0617846	0.0667523	0.0730971	0.0776212	0.083296	0.0884855	0.0942157	0.0987583	0.104049	0.10886	0.114442	0.118403	0.124595	0.130237
Low magnesium and optimal temperature (3.75 mM Mg2+ and 37 ˚C)	16S	R1	R1-12	-4.62206e-05	-0.000124771	9.23303e-06	-0.00016173	3.23572e-05	-4.15902e-05	-7.855e-05	-3.69598e-05	-2.30964e-05	-0.000138634	0.000207951	3.69598e-05	0.000203321	0.000115538	6.9317e-05	0.000956575	0.000984302	0.00171906	0.00307305	0.00375698	0.00530045	0.00770342	0.00958424	0.0127821	0.0152405	0.0189605	0.022089	0.0263636	0.030749	0.0350513	0.0392381	0.0437991	0.0491134	0.0532493	0.0587623	0.0622328	0.0693217	0.0740121	0.0774964	0.0845067	0.0869698	0.0930003	0.0966141	0.100103	0.103467	0.10972
Low magnesium and optimal temperature (3.75 mM Mg2+ and 37 ˚C)	16S	R1	R1-12	0.00012014	-0.000180224	-0.000517576	-0.000494452	-0.000134004	-0.000124771	-0.000355818	0.000184855	4.63038e-06	5.54536e-05	1.38634e-05	0.000286501	-4.62206e-05	0.000143264	0.000402039	0.000762487	0.00162202	0.00266177	0.00443166	0.00616921	0.00882176	0.0113911	0.0151573	0.019381	0.0232536	0.028249	0.0335125	0.0397002	0.0453888	0.0518815	0.0580091	0.0637902	0.070269	0.0779539	0.0840215	0.0897655	0.0971039	0.103458	0.109909	0.115921	0.122543	0.129572	0.135598	0.142442	0.14808	0.152946
Low magnesium and optimal temperature (3.75 mM Mg2+ and 37 ˚C)	16S	R1	R1-12	3.69598e-05	-6.9317e-05	-0.000240308	-0.000217184	0.000337352	0.000291131	0.000115538	-0.000286501	-0.000244911	-0.000110907	-0.000235678	-0.000240308	0.000258774	6.0084e-05	4.15902e-05	0.000596126	0.0012893	0.00182997	0.00310077	0.0040897	0.00615998	0.00803614	0.010721	0.0134475	0.0168764	0.0207073	0.0244181	0.0282767	0.0325513	0.0376854	0.0424266	0.0483463	0.0524129	0.0584065	0.0635036	0.0686932	0.0741461	0.0796961	0.0826536	0.089248	0.0951214	0.0992943	0.105681	0.110639	0.114059	0.119479
Low magnesium and optimal temperature (3.75 mM Mg2+ and 37 ˚C)	16S	R1	R1-13	-0.000184855	-0.000318858	9.24135e-05	6.0084e-05	0.000115538	-0.000124771	-0.000106277	-0.000258774	0.000170991	-0.000138634	-0.000235678	0.000480589	0.000591496	0.000975069	0.000790214	0.0014002	0.002842	0.00393721	0.00601209	0.00811009	0.0110954	0.0147738	0.0184568	0.0234292	0.0272462	0.0325466	0.0380319	0.044081	0.0497419	0.0555137	0.0630831	0.0684483	0.0754816	0.0828338	0.0868496	0.0947286	0.101901	0.107284	0.113985	0.12216	0.127451	0.133121	0.137982	0.144466	0.151407	0.156217
Low magnesium and optimal temperature (3.75 mM Mg2+ and 37 ˚C)	16S	R1	R1-13	-0.000184855	1.38634e-05	-0.000157128	3.23572e-05	-0.000272638	-1.38634e-05	-0.000189457	-3.69598e-05	-0.000106277	-0.000249541	-6.9317e-05	0.000175594	0.000147867	0.000503713	0.000707034	0.0012893	0.00256473	0.00368767	0.00595663	0.00758328	0.0101249	0.013942	0.0178468	0.0217933	0.0266917	0.0310217	0.0366456	0.0433324	0.0485496	0.0552642	0.0621959	0.0680601	0.0758975	0.0812534	0.0880973	0.0956991	0.101374	0.110417	0.114318	0.120718	0.128061	0.134868	0.139008	0.145935	0.151241	0.158824
Low magnesium and optimal temperature (3.75 mM Mg2+ and 37 ˚C)	16S	R1	R1-13	-0.000240308	4.15902e-05	0.000175594	-7.855e-05	-0.000244911	0.000346585	-2.30964e-05	-9.23303e-06	3.23572e-05	2.77268e-05	4.15902e-05	0.000175594	0.000175594	0.000281898	0.000762487	0.0012893	0.00239837	0.00313313	0.00448711	0.00700102	0.00987537	0.0127497	0.0167932	0.0197138	0.0248063	0.030079	0.0347602	0.0414747	0.0468306	0.0523251	0.0586746	0.0651765	0.0716553	0.0778985	0.0838551	0.090126	0.0972425	0.102099	0.109327	0.115921	0.120991	0.127964	0.134267	0.139253	0.145945	0.152502
Low magnesium and optimal temperature (3.75 mM Mg2+ and 37 ˚C)	16S	R1	R1-15	-0.000240308	6.9317e-05	-0.000378942	-0.000217184	8.78108e-05	1.38634e-05	-0.000383545	1.84938e-05	0.000254172	8.31804e-05	6.9317e-05	0.000203321	0.000563769	0.0011137	0.00173293	0.00300836	0.00389562	0.00615535	0.00900658	0.0115205	0.0148107	0.0181287	0.0227822	0.0273386	0.031932	0.0383138	0.0441041	0.0502086	0.0558418	0.0628613	0.0685176	0.0749918	0.0813597	0.0884347	0.095334	0.101577	0.109692	0.114937	0.121416	0.128842	0.134216	0.140607	0.146522	0.153754	0.159115	0.162844
Low magnesium and optimal temperature (3.75 mM Mg2+ and 37 ˚C)	16S	R1	R1-15	-0.000129401	-0.000596126	-0.000462123	-0.00016173	-0.000244911	-0.000180224	0.000254172	1.84938e-05	6.0084e-05	-0.000110907	4.15902e-05	0.000480589	0.000896491	0.000891888	0.0014002	0.002537	0.00400652	0.0057949	0.0082025	0.0106887	0.014173	0.0178237	0.0225327	0.0273664	0.0314607	0.0373157	0.0429396	0.0499314	0.0555368	0.0636654	0.0699316	0.0761009	0.0829401	0.0889892	0.0965817	0.102769	0.109803	0.118181	0.123856	0.129202	0.134854	0.140857	0.147936	0.154836	0.158644	0.16595
[truncated: 3,261 more rows]
[truncated: 198 more columns]

## Sheet: iSAT - Combinatorial designs
				iSAT Timepoint (min)
[truncated: 476 more rows]
[truncated: 198 more columns]

## Sheet: CFPS - Rel. max sfGFP
70S_Ribosomes	Design	Relative max sfGFP
[truncated: 64 more rows]

[truncated: 2 more sheets: CFPS - Timecourse Data, Ribosome Sedimentation Data]
